# Supplementary material for: An engineered non-oxidative glycolytic bypass based on Calvin-cycle enzymes enables anaerobic co-fermentation of glucose and sorbitol by Saccharomyces cerevisiae
Source: Biotechnol Biofuels Bioprod. 2022 Oct 17;15:112. doi: 10.1186/s13068-022-02200-3 (PMC9578259; doi:10.1186/s13068-022-02200-3)
Supplement: Supplementary file 1 — Additional file 1. Measurement data used to prepare Fig. 3. [file 13068_2022_2200_MOESM1_ESM.xlsx]

## Sheet: Read Me
DW denotes dry weight measurements.
Dry weight determined for a specific sampling point was obtained by weighing the filter before and after addition of the cells and subsequent drying in the miscrowave.
The difference in weight is used to calculate the dry weight in g/L with.
Reported dry weights at each sampling point were calculated based on the determined dry weight at a specific sampling point, which was used to convert the measured OD vaues into dry weight at the other time points.
The reported ethanol concentrations are not corrected for evaporation.

## Sheet: IME324_1
IME324
hours	min		time	OD		average	DW (g/L)	glucose (mM)	ethanol (mM) (raw data not corrected for evaporation)	glycerol (mM)	acetate (mM)	sorbitol (mM)
6	55	6.91667	0	0.281		0.281	0.0388122	113.187	10.9217	0.3547	0.3806	161.86
9	35	9.58333	2.66667	0.725	0.72	0.72	0.0994475	110.59	14.6554	1.18	0.1766	162.092
11	30	11.5	4.58333	1.41	1.385	1.3975	0.193025	105.32	22.1371	2.2677	0.5653	161.83
13	20	13.3333	6.41667	2.68	2.56	2.62	0.361878	96.2899	34.6868	4.222	1.0212	161.945
14	50	14.8333	7.91667	4.875	4.52	4.6975	0.648826	83.208	53.6607	7.0375	1.586	161.511
16	10	16.1667	9.25	6.4	6.15	6.275	0.866713	65.7175	81.0063	10.5415	1.9785	161.639
17	25	17.4167	10.5	9.2	8.9	9.05	1.25	41.1451	114.602	15.2454	2.533	161.861
18	40	18.6667	11.75	14.8	14.5	14.65	1.68671	11.2859	152.746	20.0198	2.9901	160.451
19	25	19.4167	12.5	16.5	17.2	16.85	1.94	0.8956	173.519	21.4751	2.9759	161.57
DW
weight filter + cells	weigth filter	dry weight (g/L)	average
834	708	1.26	1.25
832	708	1.24
897	706	1.91	1.94
897	699	1.98
901	708	1.93
broth weight / volume
time	pre sample		volume	sample		volume	total	current volume
	bottle	bottle + sample		bottle	bottle + sample
0	55.3	59	3.7	55.3	66.6	11.3	15	981.6
2.66667	55.4	59.1	3.7	54.9	60.9	6	9.7	966.6
4.58333	55	59.1	4.1	54.6	63.2	8.6	12.7	956.9
6.41667	56.7	60.3	3.6	54.5	63.7	9.2	12.8	944.2
7.91667	56.2	59.4	3.2	54.7	63.8	9.1	12.3	931.4
9.25	52.9	58	5.1	55.1	64.2	9.1	14.2	919.1
10.5	54.7	59.7	5	79.2	110.2	31	36	904.9
11.75	52.9	56.8	3.9	55.2	63.5	8.3	12.2	868.9
12.5	54.6	57.4	2.8	80.7	119	38.3	41.1	856.7
										broth weight	856.7

## Sheet: IME324_2
IME324
hours	min		time	OD		average	DW	glucose (mM)	ethanol (mM) (raw data not corrected for evaporation)	glycerol (mM)	acetate (mM)	sorbitol (mM)
6	55	6.91667	0	0.274		0.274	0.0388418	115.389	12.6524	0.3218	0.4645	166.875
9	35	9.58333	2.66667	0.7425	0.735	0.735	0.104192	112.663	16.8997	1.0657	0.4379	167.052
11	30	11.5	4.58333	1.36	1.375	1.3675	0.193854	107.711	23.1472	2.246	0.5511	167.239
13	20	13.3333	6.41667	2.71	2.62	2.665	0.377786	98.6433	35.6724	4.2579	1.0547	167.172
14	50	14.8333	7.91667	4.675	4.36	4.5175	0.640393	85.8021	54.2538	7.0942	1.3741	167.262
16	10	16.1667	9.25	5.8	6	5.9	0.836374	68.445	79.3828	10.58	1.951	167.136
17	25	17.4167	10.5	8.9	9.3	9.1	1.29	43.0348	116.729	15.2443	2.5475	167.396
18	40	18.6667	11.75	14.4	15.1	14.75	1.77	12.9145	160.788	20.1512	2.9817	166.836
19	25	19.4167	12.5	16.7	16.3	16.5	1.98	1.0385	178.342	21.7142	3.0874	167.004
DW
weight filter + cells	weigth filter	dry weight (g/L)	average
834	705	1.29	1.29
834	705	1.29
901	703	1.98	1.98
904	705	1.99
898	701	1.97
broth weight / volume
time	pre sample		volume	sample		volume	total	current volume
	bottle	bottle + sample		bottle	bottle + sample
0	53.8	58	4.2	52.1	61.9	9.8	14	1011.5
2.66667	55.6	60.4	4.8	55.3	62.2	6.9	11.7	999.8
4.58333	55.5	59.2	3.7	54.4	62.8	8.4	12.1	987.7
6.41667	55.1	57.9	2.8	55	64.4	9.4	12.2	975.5
7.91667	55.1	58.3	3.2	52	62.1	10.1	13.3	962.2
9.25	52.6	55.8	3.2	52.5	62	9.5	12.7	949.5
10.5	54.6	59.8	5.2	80.5	112.7	32.2	37.4	912.1
11.75	56.1	59.9	3.8	55.4	63	7.6	11.4	900.7
12.5	56	58.7	2.7	80.1	119.2	39.1	41.8	858.9		weight broth	858.9

## Sheet: IMX1489_1
IMX1489
hours	min		time	OD	DW	glucose (mM)	ethanol (mM) (raw data not corrected for evaporation)	glycerol (mM)	acetate (mM)	sorbitol (mM)
7	0	7	0	0.17	0.02108	119.354	9.1384	0.045	0.11	163.235
10	0	10	3	0.326	0.040424	118.611	11.8327	0.368	0.047	163.54
12	15	12.25	5.25	0.556	0.068944	116.932	14.318	0.731	0.098	163.778
13	55	13.9167	6.91667	0.875	0.1085	113.892	17.7288	0.9876	0.1614	162.774
15	20	15.3333	8.33333	1.32	0.16368	110.602	22.2941	1.3479	0.4407	162.601
17	0	17	10	2.545	0.31558	104.628	32.5553	1.7747	0.8165	163.868
18	25	18.4167	11.4167	4.3	0.5332	95.551	56.337	2.147	1.208	163.514
19	45	19.75	12.75	5.48	0.67952	83.4358	63.8507	2.8491	1.8481	163.096
21	5	21.0833	14.0833	7.77	0.96348	65.528	91.619	3.607	2.835	163.87
22	5	22.0833	15.0833	10	1.24	46.817	131.029	4.544	3.664	163.77
23	10	23.1667	16.1667	12.475	1.44838	23.171	165.79	5.426	4.855	163.34
24	15	24.25	17.25	16.25	1.88667	2.973	186.333	6.0719	5.8803	163.358
DW
weight filter + cells	weigth filter	dry weight (g/L)	average
825	702	1.23	1.24
831	706	1.25
894	708	1.86	1.88667
896	706	1.9
897	707	1.9
broth weight / volume
time	pre sample		volume	sample		volume	total	current volume
	bottle	bottle + sample		bottle	bottle + sample
0	54.8	61.2	6.4	54.9	65.5	10.6	17	1048.7
3	55.9	63.9	8	55.1	63.5	8.4	16.4	1031.7
5.25	54.7	59.8	5.1	55.4	67.7	12.3	17.4	1015.3
6.91667	52.6	57.4	4.8	52.4	65.3	12.9	17.7	997.9
8.33333	56	61.6	5.6	54.3	62.8	8.5	14.1	980.2
10	55.1	57.5	2.4	54.9	66.1	11.2	13.6	966.1
11.4167	54.6	57.2	2.6	57.1	70	12.9	15.5	952.5
12.75	54.6	58.2	3.6	55.1	63.9	8.8	12.4	937
14.0833	55.8	59.1	3.3	51.9	59.9	8	11.3	924.6
15.0833	55.6	62.2	6.6	70.7	108.4	37.7	44.3	913.3
16.1667	55	61.6	6.6	52.6	60.2	7.6	14.2	869
17.25	55.5	59.9	4.4	78.6	122.6	44	48.4	854.8		broth weight	806.4

## Sheet: IMX1489_2
IMX1489
hours	min		time	OD		average	DW (g/L)	glucose (mM)	ethanol (mM) (raw data not corrected for evaporation)	glycerol (mM)	acetate (mM)	sorbitol (mM)
7	15	7.25	0	0.258	0.258	0.258	0.0293412	116.706	9.961	0.0902	0.1899	165.077
10	35	10.5833	3.33333	0.546	0.545	0.5455	0.0620373	114.736	12.8497	0.6341	0.2934	165.095
12	45	12.75	5.5	0.9	0.892	0.896	0.101898	110.204	16.3483	1.128	0.3901	162.817
14	15	14.25	7	1.37	1.25	1.31	0.14898	107.552	22.2433	1.5752	0.9557	164.137
15	45	15.75	8.5	2.2	2.1	2.15	0.24451	102.531	30.7063	2.0465	1.0351	165.286
17	20	17.3333	10.0833	3.75	4.04	3.895	0.442961	92.2034	46.7337	2.7209	1.7503	164.559
18	55	18.9167	11.6667	5.95	6.05	6	0.682353	77.282	70.8032	3.4917	2.1966	165.112
19	55	19.9167	12.6667	7.6	7.45	7.525	0.855784	61.5785	87.0709	4.0425	2.6288	164.845
20	55	20.9167	13.6667	11.6	11.35	11.475	1.305	44.8641	120.768	4.8742	3.8129	164
21	45	21.75	14.5	15.1	15.6	15.35	1.63157	26.1436	149.46	5.641	4.4608	164.4
22	45	22.75	15.5	17.8	17.7	17.75	1.88667	3.5227	183.838	6.3517	5.5508	164.625
DW
weight filter + cells	weigth filter	dry weight (g/L)	average
842	714	1.28	1.305
843	710	1.33
896	707	1.89	1.88667
897	707	1.9
892	705	1.87
broth weight / volume
time	pre sample		volume	sample		volume	total	current volume
	bottle	bottle + sample		bottle	bottle + sample
0	55.6	63.5	7.9	55.1	67.8	12.7	20.6	981
3.33333	55.5	63.2	7.7	56.6	68.9	12.3	20	960.4
5.5	56.8	70.1	13.3	55.1	66.3	11.2	24.5	940.4
7	55.5	67.3	11.8	55	66.4	11.4	23.2	915.9
8.5	55.4	67.3	11.9	55.3	66	10.7	22.6	892.7
10.0833	55.8	66.9	11.1	54.8	64.9	10.1	21.2	870.1
11.6667	54	61.5	7.5	55.5	66.5	11	18.5	848.9
12.6667	55.3	65.3	10	55.7	65.5	9.8	19.8	830.4
13.6667	54.9	62.3	7.4	80.8	115.5	34.7	42.1	810.6
14.5	53.5	63.7	10.2	54.6	68.3	13.7	23.9	768.5
15.5	54.7	61	6.3	82.3	124	41.7	48	744.6		broth weight	744.6

## Sheet: IME611_1
IME611
hours	min		time	OD		average	DW	glucose (mM)	ethanol (mM) (raw data not corrected for evaporation)	glycerol (mM)	acetate (mM)	sorbitol (mM)
7	15	7.25	0	0.242	0.237	0.2395	0.0329084	112.271	11.002	0.3108	0.0929	165.043
10	35	10.5833	3.33333		0.7225	0.7225	0.0992748	108.822	15.9632	1.4258	0.4224	165.08
12	45	12.75	5.5	1.485	1.44	1.4625	0.200954	102.79	24.0407	2.9882	0.5944	164.242
14	15	14.25	7	2.28	2.38	2.33	0.320153	96.0638	34.1624	5.0726	0.7421	164.148
15	45	15.75	8.5	3.8	4	3.9	0.535878	84.2735	51.5845	8.3334	1.1778	162.931
17	20	17.3333	10.0833	6.3	6.56	6.43	0.883511	64.9135	80.3078	13.3854	1.6529	161.365
18	55	18.9167	11.6667	9.9	9.75	9.825	1.35	36.4235	124.431	20.3037	2.263	159.948
19	55	19.9167	12.6667	12.9	13.55	13.225	1.4284	13.827	154.158	25.0021	2.9116	158.595
20	55	20.9167	13.6667	18.5	17.3	17.9	1.93333	0.6221	178.7	27.2062	2.4795	157.742
DW
weight filter + cells	weigth filter	dry weight (g/L)	average
839	703	1.36	1.35
840	706	1.34
909	715	1.94	1.93333
897	704	1.93
903	710	1.93
broth weight / volume
time	pre sample		volume	sample		volume	total	current volume
	bottle	bottle + sample		bottle	bottle + sample
0	55	62.8	7.8	55.6	66.4	10.8	18.6	971.2
3.33333	55.3	58.3	3	55.3	64.8	9.5	12.5	952.6
5.5	52.6	58	5.4	54.3	62.2	7.9	13.3	940.1
7	55.1	58.1	3	55.3	62.5	7.2	10.2	926.8
8.5	54.5	58.3	3.8	54.8	65.6	10.8	14.6	916.6
10.0833	54.5	57.3	2.8	55.6	66.1	10.5	13.3	902
11.6667	53.4	56.4	3	79.6	109.2	29.6	32.6	888.7
12.6667	55.1	58.4	3.3	55.7	64.6	8.9	12.2	856.1
13.6667	55.5	58.5	3	78.3	117.3	39	42	843.9
										broth weight	843.9

## Sheet: IME611_2
IME611
hours	min		time	OD		average	DW	glucose (mM)	ethanol (mM) (raw data not corrected for evaporation)	glycerol (mM)	acetate (mM)	sorbitol (mM)
7	15	7.25	0	0.219	0.219	0.219	0.0294634	113.549	11.1806	0.2709	0.149	167.235
10	35	10.5833	3.33333		0.7	0.7	0.0941753	108.472	16.1014	1.4189	0.1833	164.594
12	45	12.75	5.5	1.45	1.42	1.435	0.193059	102.973	23.9696	3.094	0.6832	164.347
14	15	14.25	7	2.39	2.25	2.32	0.312124	96.0941	34.405	5.1262	1.1768	163.925
15	45	15.75	8.5	3.68	3.94	3.81	0.512582	84.4738	51.5585	8.4745	1.8859	162.923
17	20	17.3333	10.0833	6.2	6.64	6.42	0.863722	65.0892	80.391	13.4298	1.7381	161.071
18	55	18.9167	11.6667	9.85	9.55	9.7	1.305	36.4325	119.806	20.5773	2.397	159.917
19	55	19.9167	12.6667	13.2	14.35	13.775	1.55036	13.9972	154.024	25.2736	3.2682	158.581
20	55	20.9167	13.6667	16.5	17.5	17	1.91333	0.664	178.76	27.4224	2.7401	157.8
DW
weight filter + cells	weigth filter	dry weight (g/L)	average
842	712	1.3	1.305
842	711	1.31
894	702	1.92	1.91333
898	707	1.91
901	710	1.91
broth weight / volume
time	pre sample		volume	sample		volume	total	current volume
	bottle	bottle + sample		bottle	bottle + sample
0	55.4	57.3	1.9	56	65.1	9.1	11	1008.3
3.33333	54.6	63.8	9.2	51.6	71.1	19.5	28.7	979.6
5.5	54.2	60.2	6	54.8	66	11.2	17.2	962.4
7	55.5	60.9	5.4	55.7	64	8.3	13.7	948.7
8.5	55.6	61	5.4	54.9	63.3	8.4	13.8	934.9
10.0833	54.9	58.1	3.2	55.5	63.1	7.6	10.8	924.1
11.6667	52.2	55.5	3.3	81.6	109.6	28	31.3	892.8
12.6667	56.3	59.5	3.2	55.7	63.7	8	11.2	881.6
13.6667	55.5	59.6	4.1	78.6	119.2	40.6	44.7	836.9		weight broth	836.9

## Sheet: IMX2506_1
IMX2506
hours	min		time	OD	DW	glucose (mM)	ethanol (mM) (raw data not corrected for evaporation)	glycerol (mM)	acetate (mM)	sorbitol (mM)
7	0	7	0	0.215	0.0273971	119.569	11.4722	0.106	0	166.838
10	0	10	3	0.348	0.0443451	119.288	12.487	0.368	0.036	166.799
12	15	12.25	5.25	0.604	0.0769669	117.765	14.695	0.076	0.08	166.033
13	55	13.9167	6.91667	0.895	0.114049	115.146	17.8871	1.1643	0.1152	165.21
15	20	15.3333	8.33333	1.25	0.159286	112.668	21.8423	1.4537	0.348	165.361
17	0	17	10	2.305	0.293723	106.988	41.7123	2.0816	0.5963	164.999
18	25	18.4167	11.4167	3.75	0.477857	99.757	44.474	2.654	0.845	164.865
19	45	19.75	12.75	4.825	0.614843	90.8546	69.2744	3.2241	1.1175	163.714
21	5	21.0833	14.0833	6.7	0.853771	76.701	92.1846	4.1419	1.6635	163.182
22	5	22.0833	15.0833	8.75	1.115	62.675	116.748	4.817	2.169	162.06
23	10	23.1667	16.1667	11.5	1.32903	43.917	136.848	5.656	2.885	158.7
24	15	24.25	17.25	15.7	1.81441	22.337	174.805	6.514	3.776	156.415
25	30	25.5	18.5	18.2	2.10333	0.8045	214.047	7.2517	4.752	152.499
DW
weight filter + cells	weigth filter	dry weight (g/L)	average
819	707	1.12	1.115
815	704	1.11
917	704	2.13	2.10333
918	709	2.09
914	705	2.09
broth weight / volume
time	pre sample		volume	sample		volume	total	current volume
	bottle	bottle + sample		bottle	bottle + sample
0	55	57.7	2.7	54.3	61.7	7.4	10.1	1028.9
3	55	59.2	4.2	54.6	66.2	11.6	15.8	1018.8
5.25	55.3	56.9	1.6	52	62.5	10.5	12.1	1003
6.91667	55.6	60	4.4	54.7	63.9	9.2	13.6	990.9
8.33333	55.8	58.6	2.8	54.8	66.7	11.9	14.7	977.3
10	55.1	60.2	5.1	54.4	68.1	13.7	18.8	962.6
11.4167	55.9	60.2	4.3	54.5	64.5	10	14.3	943.8
12.75	56.1	58.2	2.1	54.6	63.8	9.2	11.3	929.5
14.0833	55.8	59.1	3.3	51.9	59.9	8	11.3	918.2
15.0833	51.2	54.4	3.2	78.5	105.8	27.3	30.5	906.9
16.1667	52.6	55.7	3.1	55.8	65	9.2	12.3	876.4
17.25	54.5	56.3	1.8	54.2	62.9	8.7	10.5	864.1
18.5	52.2	57.2	5	80.4	118.6	38.2	43.2	853.6
										broth weight	853.6

## Sheet: IMX2506 _2
IMX2506
hours	min		time	OD	DW	glucose (mM)	ethanol (mM) (raw data not corrected for evaporation)	glycerol (mM)	acetate (mM)	sorbitol (mM)
7	0	7	0	0.219	0.0293659	120.725	11.4306	0.296	0.029	165.682
10	0	10	3	0.35	0.0469318	119.998	12.6	0.454	0.247	165.819
12	15	12.25	5.25	0.608	0.0815273	118.337	14.99	0.856	0.072	166.146
13	55	13.9167	6.91667	0.9	0.120682	115.493	18.1939	1.2239	0.245	165.097
15	20	15.3333	8.33333	1.34	0.179682	112.527	22.7332	1.6253	0.4685	164.858
17	0	17	10	2.28	0.305727	107.117	42.1761	2.2036	0.6472	165.197
18	25	18.4167	11.4167	3.925	0.526307	100.239	53.127	2.717	0.802	165.093
19	45	19.75	12.75	4.725	0.63358	90.4254	70.5838	3.3109	1.1645	164.217
21	5	21.0833	14.0833	6.8	0.911818	75.0872	95.934	4.184	1.7646	162.551
22	5	22.0833	15.0833	8.8	1.18	60.832	120.042	4.944	2.299	161.757
23	10	23.1667	16.1667	11.45	1.29706	41.5809	153.284	5.7821	3.0283	158.467
24	15	24.25	17.25	15.7	1.7785	19.1517	193.275	6.6932	3.9116	155.795
25	30	25.5	18.5	18.95	2.14667	0.408	226.362	7.3015	4.8624	152.269
DW
weight filter + cells	weigth filter	dry weight (g/L)	average
821	703	1.18	1.18
834	716	1.18
918	706	2.12	2.14667
919	702	2.17
917	702	2.15
broth weight / volume
time	pre sample		volume	sample		volume	total	current volume
	bottle	bottle + sample		bottle	bottle + sample
0	54.3	68	13.7	58	71.5	13.5	27.2	1036.65
3	55.5	73.8	18.3	55.7	72.1	16.4	34.7	1001.95
5.25	55.4	67	11.6	52.5	69.5	17	28.6	973.35
6.91667	54.3	63.4	9.1	55.1	67.7	12.6	21.7	951.65
8.33333	55.7	64.6	8.9	52.1	66	13.9	22.8	928.85
10	54.5	59.7	5.2	55.5	83.8	28.3	33.5	895.35
11.4167	55.1	60.3	5.2	55.7	66.8	11.1	16.3	879.05
12.75	55.2	64.6	9.4	54.8	67	12.2	21.6	857.45
14.0833	56.3	63.6	7.3	55.5	71.5	16	23.3	834.15
15.0833	56.05	66.6	10.55	80.8	115.4	34.6	45.15	789
16.1667	56	62.8	6.8	55.5	67.6	12.1	18.9	770.1
17.25	52.8	63.5	10.7	55.7	67.4	11.7	22.4	747.7
18.5	55.1	61.7	6.6	83.2	126.3	43.1	49.7	698
										broth weight	698
