# Supplementary material for: An engineered non-oxidative glycolytic bypass based on Calvin-cycle enzymes enables anaerobic co-fermentation of glucose and sorbitol by Saccharomyces cerevisiae
Source: Biotechnol Biofuels Bioprod. 2022 Oct 17;15:112. doi: 10.1186/s13068-022-02200-3 (PMC9578259; doi:10.1186/s13068-022-02200-3)
Supplement: Supplementary file 2 — Additional file 2. Measurement data used to prepare Tables 1 and 2. [file 13068_2022_2200_MOESM2_ESM.xlsx]

## Sheet: Read Me
In indicates the metabolite concentrations measured in the medium vessel
Out indicates the metabolite concentrations measured in the reactor during steady state
Biomass concentration was determined by weighing the filter before and after addition of the cells and subsequent drying in the miscrowave.
The difference in weight was used to calculate the dry weight in g/L with.

## Sheet: Blad1
	IME324									IME324
	replicate 1									replicate 2
	in			out						in			out
	glucose	55.5901	mM	0.15615	mM					glucose	55.2845	mM	0.177	mM
	sorbitol	56.334	mM	56.5653	mM					sorbitol	55.9062	mM	56.4299	mM
	glycerol	0	mM	6.46735	mM					glycerol	0	mM	6.28525	mM
	ethanol	13.466	mM	77.5594	mM	corrected	102.37	mM		ethanol	13.5317	mM	78.1509	mM	corrected	103.199	mM
				filter	filter + cells								filter	filter + cells
			biomass	0.0737	0.0817	0.8						biomass	0.0722	0.0799	0.77
				0.072	0.0799	0.79							0.0746	0.0824	0.78
				0.0764	0.084	0.76	average						0.0719	0.08	0.81	average
							0.783333	g/L								0.786667	g/L
	pump calibration									pump calibration
	ml	min	sec	time	L h-1					ml	min	sec	time	L h-1
	5	12	0	12	0.025					11	26	30	26.5	0.0249057
	18	43	11	43.1833	0.0250096					10	24	2	24.0333	0.0249653
	10	23	59	23.9833	0.0250174					20	47	59	47.9833	0.0250087
	Feed (L h-1)	0.025009								Feed (L h-1)	0.0249599
	volume	0.9841								volume	1.0258
	IME611									IME611									IME611
	replicate 1									replicate 2									replicate 3
	in			out						in			out						in			out
	glucose	56.4269	mM	0.1884	mM					glucose	56.2022	mM	0.18615	mM					glucose	57.4812	mM	0.19055	mM
	sorbitol	57.71	mM	54.8073	mM					sorbitol	56.9091	mM	55.1153	mM					sorbitol	56.7719	mM	55.8445	mM
	glycerol	0	mM	9.17425	mM					glycerol	0	mM	8.81195	mM					glycerol	0	mM	9.0812	mM
	ethanol	14.2626	mM	84.3881	mM	corrected	111.409	mM		ethanol	17.8116	mM	80.7712	mM	corrected	106.698	mM		ethanol	12.393	mM	83.4608	mM	corrected	110.102	mM
				filter	filter + cells								filter	filter + cells								filter	filter + cells
			biomass	0.072	0.081	0.9						biomass	0.0728	0.081	0.82						biomass	0.0726	0.0808	0.82
				0.0726	0.0812	0.86							0.0732	0.0809	0.77							0.0723	0.0804	0.81
				0.0727	0.0818	0.91	average						0.0729	0.081	0.81	average						0.0729	0.0809	0.8	average
							0.89	g/L								0.8	g/L								0.81	g/L
	pump calibration									pump calibration									pump calibration
	ml	min	sec	time	L h-1					ml	min	sec	time	L h-1					ml	min	sec	time	L h-1
	5	12	0	12	0.025					5	12	3	12.05	0.0248963					5	11	58	11.9667	0.0250696
	15	36	1	36.0167	0.0249884					15	36	5	36.0833	0.0249423					15	35	59	35.9833	0.0250116
	5	12	1	12.0167	0.0249653					5	12	2	12.0333	0.0249307					5	11	57	11.95	0.0251046
	Feed (L h-1)	0.0249846								Feed (L h-1)	0.0249231								Feed (L h-1)	0.0250619
	volume	0.98548								volume	0.96403								volume	0.97259
	IMX1489									IMX1489
	replicate 1									replicate 2
	in			out						in			out
	glucose	55.7431	mM	0.078	mM					glucose	55.2054	mM	0.12825	mM
	sorbitol	56.3024	mM	17.4984	mM					sorbitol	55.9414	mM	18.7495	mM
	glycerol	0	mM	0.5607	mM					glycerol	0	mM	0.90655	mM
	ethanol	13.1365	mM	135.982	mM	corrected	179.171	mM		ethanol	13.9399	mM	135.883	mM	corrected	179.482	mM
				filter	filter + cells								filter	filter + cells
			biomass	0.0717	0.0823	1.06						biomass	0.0738	0.0859	1.21
				0.072	0.0826	1.06							0.0729	0.084	1.11
				0.0741	0.0852	1.11	average						0.0727	0.0846	1.19	average
							1.07667	g/L								1.17	g/L
	pump calibration									pump calibration
	ml	min	sec	time	L h-1					ml	min	sec	time	L h-1
	10	23	49	23.8167	0.0251924					11	26	39	26.65	0.0247655
	8	19	3	19.05	0.0251969					9	21	45	21.75	0.0248276
	23	54	49	54.8167	0.0251748					19	45	40	45.6667	0.0249635
	Feed (L h-1)	0.025188								Feed (L h-1)	0.0249332
	volume	0.9623								volume	0.9464
	IMX2506									IMX2506
	replicate 1									replicate 2
	in			out						in			out
	glucose	56.6633	mM	0.1928	mM					glucose	56.2899	mM	0.21395	mM
	sorbitol	56.8325	mM	26.3285	mM					sorbitol	56.4958	mM	24.0572	mM
	glycerol	0	mM	1.0702	mM					glycerol	0	mM	1.15965	mM
	ethanol	11.0935	mM	130.833	mM	corrected	172.919	mM		ethanol	11.5128	mM	129.613	mM	corrected	171.201	mM
				filter	filter + cells								filter	filter + cells
			biomass	0.0711	0.0824	1.13						biomass	0.0706	0.0826	1.2
				0.0709	0.0822	1.13							0.0708	0.0828	1.2
				0.0706	0.082	1.14	average						0.0708	0.0828	1.2	average
							1.13333	g/L								1.2	g/L
	pump calibration									pump calibration
	ml	min	sec	time	L h-1					ml	min	sec	time	L h-1
	10	24	3	24.05	0.024948					10	24	5	24.0833	0.0249135
	20	48	17	48.2833	0.0248533					22	52	56	52.9333	0.024937
	17	41	7	41.1167	0.0248075					17	40	53	40.8833	0.024949
	Feed (L h-1)	0.0248696								Feed (L h-1)	0.0249332
	volume	1.02449								volume	0.98361
