# Supplementary material for: An engineered non-oxidative glycolytic bypass based on Calvin-cycle enzymes enables anaerobic co-fermentation of glucose and sorbitol by Saccharomyces cerevisiae
Source: Biotechnol Biofuels Bioprod. 2022 Oct 17;15:112. doi: 10.1186/s13068-022-02200-3 (PMC9578259; doi:10.1186/s13068-022-02200-3)
Supplement: Supplementary file 3 — Additional file 3. Measurement data used to prepare Figure S2. [file 13068_2022_2200_MOESM3_ESM.xlsx]

## Sheet: READ ME
The data in this file are obtained during a prolonged continuous cultivation of strain IMX2506 on a mixture of glucose and sorbitol, anaerobically at a dilution rate of 0.025-0.05 h-1, in bioreactors. This data supports figure 5.
IN indicates the concentration of sorbitol as measured in the medium vessel
OUT indicates the concentration of sorbitol as measured in the effluent
The concentrations of glycerol, ethanol and acetate are all as measured from the effluent

## Sheet: Sheet1
		Evolution line 1						Evolution line 2
		Sorbitol (g/L)						Sorbitol (g/L)
Dilution rate (h-1)	Time (hrs)	IN	OUT	ethanol (mM)	glycerol (mM)	acetate (mM)		IN	OUT	ethanol (mM)	glycerol (mM)	acetate (mM)
0.05	110	10.1571	8.35596	111.744	0.288	2.193		10.1959	8.51244	117.361	0.314	2.293
0.05	160	10.1571	8.32736	120.067	0.282	2.213		10.1959	8.3157	109.202	0.291	2.367
0.05	275	10.1571	7.82475	113.565	0.297	2.459		10.1959	7.33653	126.315	0.321	2.557
0.025	330	10.472	7.13615	118.29	0.332	2.996		10.17	6.19544	116.706	0.444	3.141
0.025	490	10.472	4.80218	126.896	1.129	2.296		10.17	4.66282	128.877	1.222	2.343
0.025	680	10.472	4.37736	142.792	1.145	2.236		10.17	3.86182	134.687	1.104	2.519
0.025	810	10.472	5.01514	136.5	1.127	1.681		10.17	4.74662	127.531	1.2	1.773
0.025	950	10.472	7.98305	106.432	2.479	0.488		10.17	7.87831	109.929	2.53	0.566
0.025	1190	20.0607	19.0992	88.61	6.163	0.136		20.0943	17.5712	115.03	4.564	0.363
0.025	1540	20.0607	19.7082	88.8948	8.259	0.2464		20.0943	18.4129	103.778	4.7192	0.3568
0.025	1850	20.0607	19.2694	82.1623	7.3512	0.1756		20.0943	17.3079	115.133	4.6211	0.4297
0.025	2066	20.0607	19.7	88.8948	8.36	0.246		20.0943	18.4	103.778	4.7192	0.3568
