# Supplementary material for: An engineered non-oxidative glycolytic bypass based on Calvin-cycle enzymes enables anaerobic co-fermentation of glucose and sorbitol by Saccharomyces cerevisiae
Source: Biotechnol Biofuels Bioprod. 2022 Oct 17;15:112. doi: 10.1186/s13068-022-02200-3 (PMC9578259; doi:10.1186/s13068-022-02200-3)
Supplement: Supplementary file 4 — Additional file 4. Measurement data used to prepare Tables S2 and S3. [file 13068_2022_2200_MOESM4_ESM.xlsx]

## Sheet: Read Me
Shakeflask experiment
Raw data used for Figure S2
Growth Profiler
Reported OD values were calculated by first correcting the greenvalues for its location in the plate using the following correction per position:
OD 5 correction factor per well
	A1	A2	A3	A4	A5	A6	A7	A8	A9	A10	A11	A12	B1	B2	B3	B4	B5	B6	B7	B8	B9	B10	B11	B12	C1	C2	C3	C4	C5	C6	C7	C8	C9	C10	C11	C12	D1	D2	D3	D4	D5	D6	D7	D8	D9	D10	D11	D12	E1
	1.12311	1.08505	1.06008	1.06269	1.02992	1.04829	1.0527	1.07157	1.0605	1.03746	1.07245	1.14027	1.06695	0.99	0.977668	0.963751	0.936813	0.954747	0.96398	0.955631	0.963619	0.955558	0.96776	1.02999	1.06622	0.990994	0.981479	0.969437	0.897263	0.904158	0.904722	0.939733	0.947314	0.960199	0.950259	1.02823	1.05444	0.994567	1.00748	0.987712	0.99072	0.963972	0.952022	0.94228	0.959423	0.950908	0.971076	1.04364	1.03931
The corrected green values were converted to OD using the following correlation:
Formula
OD = a *Gv + b*Gv^c + d
a	0.0738411
b	2.26073e-07
c	3.58467
d	-1.36547
Segmental aneuploidy
This tab reports the annoted genes that are located on segments of chromosomes which had an increase in copy number in the indicated evolution line.
These data support table S3
[truncated: 47 more columns]

## Sheet: shakeflask experiment
strain:	IMX2506
media:	SM	supplemented with 20 g L-1 sorbitol
	aerobically
				replicate 1	replicate 2		replicate 1				replicate 2
hours	min		time	OD			sorbitol (mM)	ethanol (mM)	glycerol (mM)		sorbitol (mM)	ethanol (mM)	glycerol (mM)
17	15	17.25	0	0.274	0.297		112.556	3.3688	0.7046		112.807	3.0624	0.6407
3	5	27.0833	9.83333	4.64	5.18		108.462	22.7652	1.3684		109.347	20.2748	1.397
7	30	31.5	14.25	12.6	14.3		96.931	20.191	0.745		97.5	21.87	0.6
9	30	33.5	16.25	16.3	16.9		92.002	23.875	0.101		92.47	23.456	0.162
12	0	36	18.75	20.8	21		85	24.3793	0.0461		85	24.8147	0.0669
14	15	38.25	21	24.2	24		78.4612	27.2111	0.0546		77.6844	26.9288	0.0605
16	45	40.75	23.5	27.2	26		69	30.2971	0.0519		69	30.2313	0.0879
20	45	44.75	27.5	32.4	31.8		56.8066	37.9055	0.0711		55.2227	37.948	0.0995

## Sheet: growth profiler
sorbitol															glucose
IMX2506							IME611								IMX2506							IME611
Time (hours)	OD						Time (hours)	OD							Time (hours)	OD						Time (hours)	OD
	B2	B3	B4	B5				B6	B7	B8	B9					B10	C10	D10	E10				B11	C11	D11	E11
0	-0.437082	-0.462741	-0.346801	-0.307916			0	-0.325629	-0.355539	-0.437991	-0.523754				0	-0.572325	-0.543297	-0.591086	-0.606439			0	-0.462725	-0.206826	-0.955355	-0.588235
0.483333	-0.442312	-0.449872	-0.333651	-0.310782			0.483333	-0.291432	-0.298594	-0.350528	-0.441452				0.483333	-0.506478	-0.505355	-0.528688	-0.560417			0.483333	-0.416862	-0.19068	-0.948895	-0.571641
0.983333	-0.407905	-0.417646	-0.303093	-0.301204			0.983333	-0.274749	-0.288303	-0.345755	-0.427542				0.983333	-0.484748	-0.48409	-0.512866	-0.54957			0.983333	-0.402021	-0.149749	-0.948608	-0.562722
1.48333	-0.392867	-0.393844	-0.285827	-0.286518			1.48333	-0.256989	-0.264257	-0.344258	-0.40789				1.48333	-0.452847	-0.433819	-0.474069	-0.508824			1.48333	-0.364247	-0.0645824	-0.949182	-0.527614
1.98333	-0.357612	-0.372943	-0.254368	-0.267278			1.98333	-0.238007	-0.244375	-0.341978	-0.383205				1.98333	-0.408834	-0.384925	-0.419886	-0.47783			1.98333	-0.314456	0.0263542	-0.947747	-0.499806
2.48333	-0.328382	-0.344671	-0.22526	-0.240535			2.48333	-0.221586	-0.215684	-0.327868	-0.367626				2.48333	-0.359224	-0.351655	-0.376552	-0.428893			2.48333	-0.277397	0.233927	-0.948321	-0.460849
2.98333	-0.284645	-0.312806	-0.197859	-0.217627			2.98333	-0.162906	-0.165021	-0.288147	-0.313811				2.98333	-0.266464	-0.24106	-0.286414	-0.358491			2.98333	-0.194765	0.644203	-0.945809	-0.395461
3.48333	-0.235899	-0.26799	-0.152672	-0.153514			3.48333	-0.103187	-0.100821	-0.236812	-0.253801				3.48333	-0.0907669	-0.0662449	-0.137003	-0.245469			3.48333	-0.052023	1.24063	-0.948034	-0.317266
3.98333	-0.193164	-0.208785	-0.0958433	-0.0608324			3.98333	0.0953366	0.0647465	-0.102723	-0.192106				3.98333	0.320359	0.334331	0.205398	-0.0387655			3.98333	0.324306	1.561	-0.94344	-0.200822
4.48333	-0.140874	-0.136284	-0.00306339	0.111352			4.48333	0.215865	0.20305	0.0882565	-0.0601083				4.48333	0.665894	0.648844	0.54705	0.370751			4.48333	0.741993	1.78421	-0.941	0.0157252
4.98333	-0.0339424	-0.0149932	0.198496	0.187262			4.98333	0.298845	0.276858	0.201962	0.162146				4.98333	0.86969	0.887167	0.845295	0.722943			4.98333	1.02815	1.99871	-0.93978	0.461326
5.48333	0.120423	0.170912	0.329505	0.305157			5.48333	0.371119	0.3454	0.317717	0.349386				5.48333	1.01974	1.05368	1.03627	0.941603			5.48333	1.2267	2.35719	-0.933176	1.01204
5.98333	0.320452	0.34758	0.407088	0.35034			5.98333	0.441831	0.426992	0.414179	0.485033				5.98333	1.18448	1.21915	1.228	1.11901			5.98333	1.42652	2.80113	-0.938775	1.34373
6.48333	0.498974	0.431395	0.465767	0.35959			6.48333	0.53362	0.517583	0.499715	0.568278				6.48333	1.3748	1.474	1.44251	1.31224			6.48333	1.69427	3.24173	-0.938631	1.53846
6.98333	0.604777	0.458389	0.513771	0.397929			6.98333	0.618934	0.593167	0.585527	0.659825				6.98333	1.69817	1.81261	1.74238	1.56447			6.98333	2.01833	3.78805	-0.934253	1.82071
7.48333	0.655892	0.527075	0.561238	0.487911			7.48333	0.720527	0.69219	0.690876	0.77837				7.48333	2.05511	2.22098	2.07114	1.91787			7.48333	2.4225	4.49613	-0.936693	2.17397
7.98333	0.750716	0.586029	0.623966	0.506049			7.98333	0.830559	0.790493	0.812666	0.887057				7.98333	2.43656	2.64182	2.4677	2.29882			7.98333	2.80865	5.40082	-0.936406	2.64566
8.48333	0.823286	0.660498	0.681978	0.549485			8.48333	0.954507	0.90069	0.9145	1.01238				8.48333	2.95283	3.21193	2.97206	2.74342			8.48333	3.35132	6.42358	-0.938631	3.13381
8.98333	0.911916	0.734482	0.738247	0.639832			8.98333	1.08047	1.01964	1.04134	1.14415				8.98333	3.53205	3.87752	3.56848	3.28996			8.98333	4.06021	7.69844	-0.94021	3.79883
9.48333	1.02675	0.824922	0.861706	0.727399			9.48333	1.21694	1.14928	1.16984	1.2739				9.48333	4.22603	4.59454	4.27374	3.95812			9.48333	4.84997	9.17859	-0.94021	4.58721
9.98333	1.14423	0.954062	0.988423	0.829796			9.98333	1.37528	1.30293	1.33206	1.42808				9.98333	5.04515	5.52951	5.09429	4.76539			9.98333	5.77075	10.7431	-0.938344	5.51399
10.4833	1.18017	1.06211	1.10405	0.940379			10.4833	1.55388	1.46229	1.48051	1.61121				10.4833	5.99662	6.5717	6.0545	5.69692			10.4833	6.90919	12.2997	-0.940856	6.64224
10.9833	1.34858	1.23351	1.25339	1.10085			10.9833	1.77155	1.65546	1.64235	1.83525				10.9833	7.21607	7.86984	7.2151	6.8362			10.9833	8.32453	13.5885	-0.935114	8.01317
11.4833	1.53388	1.41424	1.42084	1.25762			11.4833	2.01924	1.87544	1.89201	2.07515				11.4833	8.59124	9.32508	8.52562	8.14272			11.4833	9.91065	14.5414	-0.937052	9.61085
11.9833	1.73218	1.60425	1.61449	1.47175			11.9833	2.30247	2.13411	2.20726	2.36224				11.9833	10.0989	10.7728	9.84473	9.56275			11.9833	11.4832	14.9532	-0.938775	11.2244
12.4833	1.98627	1.88241	1.85676	1.70431			12.4833	2.64932	2.44611	2.53449	2.68937				12.4833	11.5343	11.9633	11.0296	10.9639			12.4833	12.8798	15.2027	-0.93655	12.678
12.9833	2.26001	2.1825	2.15752	1.97608			12.9833	3.01677	2.80798	2.9246	3.04753				12.9833	12.7238	12.9501	12.049	12.1212			12.9833	13.8741	15.2255	-0.941861	13.842
13.4833	2.57021	2.50966	2.43042	2.30987			13.4833	3.42184	3.18017	3.34205	3.45994				13.4833	13.5274	13.5732	12.6851	12.9636			13.4833	14.5702	15.3293	-0.942292	14.6289
13.9833	2.94981	2.9036	2.79522	2.64526			13.9833	3.89309	3.62295	3.86481	3.91795				13.9833	14.0565	13.8929	13.0254	13.4965			13.9833	14.8231	15.5701	-0.940856	14.9137
14.4833	3.41398	3.33993	3.20521	3.03576			14.4833	4.34742	4.0765	4.39404	4.40107				14.4833	14.328	14.0672	13.1715	13.8029			14.4833	14.9072	15.9039	-0.940713	15.0719
14.9833	3.87056	3.80459	3.65257	3.47467			14.9833	4.8782	4.58514	4.9144	4.8717				14.9833	14.2249	13.926	13.0952	13.7595			14.9833	14.8885	16.0242	-0.943728	15.0123
15.4833	4.45829	4.38344	4.22191	4.0203			15.4833	5.54014	5.22748	5.59794	5.56745				15.4833	14.4493	14.2313	13.2857	13.9295			15.4833	15.2262	16.5355	-0.943584	15.3916
15.9833	5.07182	5.03917	4.82035	4.55781			15.9833	6.19211	5.86065	6.34566	6.2561				15.9833	14.606	14.427	13.4654	14.1157			15.9833	15.4779	16.7136	-0.941861	15.6401
16.4833	5.78318	5.69149	5.48158	5.16443			16.4833	6.90353	6.50198	7.02714	6.93539				16.4833	14.7098	14.5023	13.6335	14.2276			16.4833	15.6401	16.8067	-0.947101	15.7892
16.9833	6.65621	6.55954	6.31229	5.92271			16.9833	7.76069	7.38607	7.92368	7.79117				16.9833	15.1253	14.9172	13.9859	14.6299			16.9833	16.1058	17.1899	-0.943584	16.3376
17.4833	7.55389	7.48046	7.18346	6.77027			17.4833	8.56355	8.22591	8.61182	8.65196				17.4833	15.4927	15.2138	14.2792	14.9472			17.4833	16.4323	17.5626	-0.940856	16.6776
17.9833	8.37332	8.26908	8.00145	7.53091			17.9833	9.2319	8.9057	9.33283	9.35245				17.9833	15.7543	15.414	14.4328	15.1178			17.9833	16.589	17.9297	-0.944373	16.8957
18.4833	9.21433	9.13391	8.81233	8.34611			18.4833	9.996	9.63007	10.1021	10.1297				18.4833	15.8834	15.744	14.6128	15.3761			18.4833	16.9003	18.2816	-0.944517	17.1493
18.9833	10.174	10.0354	9.7037	9.16426			18.9833	10.7771	10.395	10.9417	10.9192				18.9833	16.1582	15.9371	14.8802	15.6361			18.9833	17.2201	18.5729	-0.941431	17.48
19.4833	11.018	10.9436	10.6433	10.1028			19.4833	11.5644	11.252	11.6941	11.77				19.4833	16.5284	16.316	15.2037	15.945			19.4833	17.5051	18.8315	-0.941287	17.8869
19.9833	11.86	11.7949	11.5334	10.97			19.9833	12.3004	12.0058	12.4588	12.5207				19.9833	16.8545	16.6561	15.5443	16.4033			19.9833	17.8405	19.1116	-0.947747	18.2299
20.4833	12.6791	12.6118	12.3514	11.8011			20.4833	13.0374	12.8076	13.11	13.288				20.4833	17.2426	16.9819	15.8101	16.6369			20.4833	18.1052	19.3534	-0.945522	18.5743
20.9833	13.344	13.3229	13.0894	12.474			20.9833	13.6662	13.5191	13.7492	13.9075				20.9833	17.4431	17.2134	16.0295	16.9728			20.9833	18.4422	19.5384	-0.944373	18.8964
21.4833	13.9498	13.9588	13.7814	13.0933			21.4833	14.3429	14.1429	14.4045	14.6065				21.4833	17.8075	17.5481	16.3055	17.2225			21.4833	18.7414	19.7638	-0.944086	19.1877
21.9833	14.4844	14.4895	14.337	13.7391			21.9833	14.901	14.7377	14.9388	15.1558				21.9833	17.973	17.8187	16.5078	17.4505			21.9833	18.9961	19.8987	-0.947101	19.4252
22.4833	15.0026	15.0381	14.9082	14.2594			22.4833	15.5166	15.3369	15.5215	15.7298				22.4833	18.2825	17.9725	16.6966	17.7069			22.4833	19.208	19.9652	-0.946957	19.7217
22.9833	15.4113	15.4895	15.3635	14.6661			22.9833	15.8665	15.7922	15.907	16.2017				22.9833	18.4431	18.0905	16.8437	17.875			22.9833	19.3211	19.8994	-0.945235	19.8786
23.4833	15.9068	15.9496	15.8977	15.1941			23.4833	16.4766	16.3483	16.43	16.7184				23.4833	18.6809	18.3554	17.073	18.1698			23.4833	19.6098	19.9272	-0.943871	20.1347
23.9833	16.3173	16.4098	16.2924	15.5668			23.9833	16.9485	16.8197	16.8436	17.2029				23.9833	18.7994	18.4757	17.2005	18.2759			23.9833	19.7618	19.9028	-0.951551	20.316
24.4833	16.6069	16.708	16.6767	16.0059			24.4833	17.2783	17.2298	17.1781	17.608				24.4833	19.0164	18.4783	17.2153	18.3744			24.4833	19.8012	19.8629	-0.94624	20.3028
24.9833	16.9634	17.0002	17.0593	16.3319			24.9833	17.6472	17.6418	17.5419	17.9824				24.9833	18.9081	18.5611	17.2141	18.3851			24.9833	19.7857	19.8437	-0.948321	20.2761
25.4833	17.2799	17.3164	17.3081	16.6703			25.4833	17.9219	17.9506	17.9285	18.2873				25.4833	19.0092	18.5737	17.2577	18.3605			25.4833	19.665	19.8893	-0.944015	20.3264
25.9833	17.3479	17.5387	17.6475	16.8845			25.9833	18.2263	18.3224	18.1811	18.588				25.9833	18.9457	18.4587	17.2535	18.3502			25.9833	19.7316	19.8352	-0.945091	20.2483
26.4833	17.4622	17.7158	17.7881	17.0261			26.4833	18.4881	18.6256	18.3954	18.8767				26.4833	19.0384	18.5515	17.2075	18.3428			26.4833	19.7703	19.8332	-0.948608	20.2679
26.9833	17.404	17.5874	17.6926	17.0578			26.9833	18.5484	18.7136	18.4197	18.988				26.9833	18.8619	18.3455	17.0753	18.2217			26.9833	19.5272	19.6721	-0.945235	20.1723
27.4833	17.3391	17.5843	17.6546	17.0458			27.4833	18.5844	18.6989	18.3489	19.0551				27.4833	18.7926	18.2087	16.9937	18.1002			27.4833	19.499	19.5737	-0.950044	20.1117
27.9833	17.532	17.7124	17.8772	17.2349			27.9833	18.8488	18.96	18.6847	19.2817				27.9833	18.9758	18.4941	17.2093	18.3068			27.9833	19.7073	19.821	-0.947747	20.2355
28.4833	17.4939	17.6378	17.7263	17.1492			28.4833	18.755	18.9841	18.5799	19.1946				28.4833	18.7472	18.3695	17.0718	18.2338			28.4833	19.5696	19.6563	-0.947675	20.0965
28.9833	17.6495	17.881	17.9692	17.2338			28.9833	18.944	19.1289	18.8482	19.4805				28.9833	19.089	18.5528	17.2453	18.4028			28.9833	19.7326	19.8285	-0.944661	20.2629
29.4833	17.6556	17.8746	18.0387	17.3667			29.4833	19.0189	19.2682	18.9084	19.523				29.4833	19.0742	18.5983	17.2966	18.4022			29.4833	19.7892	19.872	-0.94021	20.3392
29.9833	17.7234	17.911	17.9673	17.3906			29.9833	19.0838	19.2348	18.93	19.5433				29.9833	19.0581	18.5902	17.2927	18.3528			29.9833	19.6961	19.7961	-0.946814	20.2028
30.4833	17.7995	17.8966	17.9525	17.3029			30.4833	19.14	19.3392	19.0193	19.6365				30.4833	19.1258	18.6443	17.283	18.4258			30.4833	19.7954	19.8504	-0.943297	20.2914
30.9833	17.8211	18.1996	18.2656	17.3947			30.9833	19.2268	19.4228	19.0482	19.6429				30.9833	19.0325	18.6372	17.3292	18.4287			30.9833	19.757	19.8497	-0.947245	20.2825
31.4833	18.02	18.4145	18.618	17.724			31.4833	19.3169	19.4821	19.2305	19.7805				31.4833	19.1258	18.6618	17.3322	18.4484			31.4833	19.7744	19.8092	-0.948752	20.233
31.9833	18.171	18.5663	18.731	17.8775			31.9833	19.454	19.5656	19.2649	19.8187				31.9833	19.0969	18.6436	17.3253	18.5026			31.9833	19.7683	19.918	-0.949326	20.3532
32.4833	18.2638	18.678	18.8233	18.0532			32.4833	19.475	19.6833	19.3562	19.9453				32.4833	19.14	18.7294	17.3389	18.5204			32.4833	19.7947	19.8967	-0.949326	20.3757
32.9833	18.383	18.7545	18.9462	18.1622			32.9833	19.5597	19.7467	19.4358	20.0424				32.9833	19.2898	18.7238	17.4189	18.577			32.9833	19.8269	19.9086	-0.946383	20.4058
33.4833	18.3392	18.8555	18.9918	18.2288			33.4833	19.6406	19.7785	19.4535	20.0086				33.4833	19.3588	18.8497	17.5138	18.4993			33.4833	19.8896	19.9028	-0.952699	20.4072
33.9833	18.4618	18.9316	19.0397	18.3003			33.9833	19.6941	19.8708	19.4672	20.1313				33.9833	19.5838	18.9655	17.5306	18.5591			33.9833	19.8727	19.9672	-0.9499	20.4065
34.4833	18.3144	18.7598	18.8663	18.1956			34.4833	19.5044	19.7174	19.3572	19.9532				34.4833	19.4438	18.9172	17.5617	18.4834			34.4833	19.6831	19.7349	-0.947388	20.2149
34.9833	18.5684	18.9958	19.1758	18.4112			34.9833	19.8232	19.9991	19.675	20.2737				34.9833	19.7543	19.2715	17.8487	18.818			34.9833	19.9561	19.9611	-0.946814	20.4818
35.4833	18.6084	19.0788	19.1685	18.4252			35.4833	19.8273	20.0401	19.6727	20.3599				35.4833	19.9534	19.4393	17.9399	19.0023			35.4833	19.9485	20.0811	-0.948465	20.4459
35.9833	18.7302	19.0465	19.2398	18.5052			35.9833	19.8772	20.0647	19.7087	20.3599				35.9833	20.0651	19.5917	18.1817	19.1518			35.9833	20.0101	20.1013	-0.945809	20.4836
36.4833	18.7061	19.0828	19.2936	18.509			36.4833	19.901	20.1134	19.7679	20.3316				36.4833	20.1829	19.5958	18.1773	19.2938			36.4833	20.0787	20.2004	-0.947675	20.5401
36.9833	18.7803	19.1323	19.2405	18.5701			36.9833	19.9132	20.1211	19.7659	20.3865				36.9833	20.2291	19.7672	18.3169	19.3412			36.9833	20.2543	20.3758	-0.948321	20.6122
37.4833	18.6018	18.9992	19.1243	18.4011			37.4833	19.8107	20.0436	19.6033	20.3194				37.4833	20.1667	19.6647	18.2317	19.3452			37.4833	20.2044	20.3006	-0.944661	20.512
37.9833	18.7974	19.235	19.2916	18.6218			37.9833	20.038	20.2579	19.8391	20.4594				37.9833	20.4498	19.917	18.551	19.5726			37.9833	20.5296	20.6056	-0.949182	20.8833
38.4833	18.9418	19.2913	19.4474	18.6816			38.4833	19.994	20.2523	19.8598	20.5512				38.4833	20.5831	19.991	18.5785	19.7137			38.4833	20.7441	20.8213	-0.945665	21.0716
38.9833	18.9391	19.2746	19.3915	18.687			38.9833	19.982	20.1699	19.8802	20.4194				38.9833	20.6587	20.1021	18.6471	19.81			38.9833	20.8363	20.9139	-0.94667	21.2328
39.4833	18.9917	19.332	19.4423	18.7244			39.4833	20.135	20.2579	20.0207	20.5872				39.4833	20.6752	20.147	18.7239	19.8922			39.4833	20.9151	20.9587	-0.950618	21.3719
39.9833	18.9459	19.1819	19.4157	18.6158			39.9833	20.3017	20.3413	20.0813	20.6702				39.9833	20.7076	20.2283	18.7636	19.9142			39.9833	20.9928	21.0971	-0.950331	21.4427

## Sheet: segmental aneuploidy 
evolution line 1 and 2
CEN.PK113-7D_chr04_pilon	1073156	1074571	+	YDR316W	OMS1:	Methyltransferase	OMS1%2C	mitochondrial	(Saccharomyces	cerevisiae	(strain	ATCC	204508	/	S288c));
CEN.PK113-7D_chr04_pilon	1081576	1082820	+	YDR317W	HIM1:	Protein	HIM1	(Saccharomyces	cerevisiae	(strain	ATCC	204508	/	S288c));
CEN.PK113-7D_chr04_pilon	1083150	1084339	+	YDR318W	MCM21:	Central	kinetochore	subunit	MCM21	(Saccharomyces	cerevisiae	(strain	ATCC	204508	/	S288c));
CEN.PK113-7D_chr04_pilon	1084395	1084973	-	YFT2:	FIT	family	protein	YFT2	(Saccharomyces	cerevisiae	(strain	ATCC	204508	/	S288c));
CEN.PK113-7D_chr04_pilon	1085487	1087493	-	YDR320C	SWA2:	Auxilin-like	clathrin	uncoating	factor	SWA2	(Saccharomyces	cerevisiae	(strain	ATCC	204508	/	S288c));
CEN.PK113-7D_chr04_pilon	1087672	1087890	-	YDR320C-A	DAD4:	DASH	complex	subunit	DAD4	(Saccharomyces	cerevisiae	(strain	ATCC	204508	/	S288c));
CEN.PK113-7D_chr04_pilon	1088094	1089239	+	YDR321W	ASP1:	L-asparaginase	1	(Saccharomyces	cerevisiae	(strain	ATCC	204508	/	S288c));
CEN.PK113-7D_chr04_pilon	1089981	1091084	+	YDR322W	MRPL35:	54S	ribosomal	protein	L35%2C	mitochondrial	(Saccharomyces	cerevisiae	(strain	ATCC	204508	/	S288c));
CEN.PK113-7D_chr04_pilon	1091395	1091685	-	YDR322C-A	TIM11:	ATP	synthase	subunit	e%2C	mitochondrial	(Saccharomyces	cerevisiae	(strain	ATCC	204508	/	S288c));
CEN.PK113-7D_chr04_pilon	1091872	1093419	-	YDR323C	PEP7:	Vacuolar	segregation	protein	PEP7	(Saccharomyces	cerevisiae	(strain	ATCC	204508	/	S288c));
CEN.PK113-7D_chr04_pilon	1093825	1096155	-	YDR324C	UTP4:	U3	small	nucleolar	RNA-associated	protein	4	(Saccharomyces	cerevisiae	(strain	ATCC	204508	/	S288c));
CEN.PK113-7D_chr04_pilon	1096518	1099625	+	YDR325W	YCG1:	Condensin	complex	subunit	3	(Saccharomyces	cerevisiae	(strain	ATCC	204508	/	S288c));
CEN.PK113-7D_chr04_pilon	1100001	1104317	-	YDR326C	YSP2:	GRAM	domain-containing	protein	YSP2	(Saccharomyces	cerevisiae	(strain	ATCC	204508	/	S288c));
CEN.PK113-7D_chr04_pilon	1104826	1105410	-	YDR328C	SKP1:	Suppressor	of	kinetochore	protein	1	(Saccharomyces	cerevisiae	(strain	ATCC	204508	/	S288c));
CEN.PK113-7D_chr04_pilon	1105662	1106987	-	YDR329C	PEX3:	Peroxisomal	biogenesis	factor	3	(Saccharomyces	cerevisiae	(strain	ATCC	204508	/	S288c));
CEN.PK113-7D_chr04_pilon	1107264	1108766	+	YDR330W	UBX5:	UBX	domain-containing	protein	5	(Saccharomyces	cerevisiae	(strain	ATCC	204508	/	S288c));
CEN.PK113-7D_chr04_pilon	1108980	1110215	+	YDR331W	GPI8:	GPI-anchor	transamidase	(Saccharomyces	cerevisiae	(strain	ATCC	204508	/	S288c));
CEN.PK113-7D_chr04_pilon	1110393	1112462	+	YDR332W	IRC3:	Putative	ATP-dependent	helicase	IRC3	(Saccharomyces	cerevisiae	(strain	ATCC	204508	/	S288c));
CEN.PK113-7D_chr04_pilon	1112652	1114823	-	YDR333C:	Uncharacterized	protein	YDR333C	(Saccharomyces	cerevisiae	(strain	ATCC	204508	/	S288c));
CEN.PK113-7D_chr04_pilon	1115324	1119868	+	YDR334W	SWR1:	Helicase	SWR1	(Saccharomyces	cerevisiae	(strain	ATCC	204508	/	S288c));
CEN.PK113-7D_chr04_pilon	1120560	1124234	+	YDR335W	MSN5:	Protein	MSN5	(Saccharomyces	cerevisiae	(strain	ATCC	204508	/	S288c));
CEN.PK113-7D_chr04_pilon	1124484	1125428	+	YDR336W:	Uncharacterized	GTP-binding	protein	YDR336W	(Saccharomyces	cerevisiae	(strain	ATCC	204508	/	S288c));
CEN.PK113-7D_chr04_pilon	1125711	1126571	+	YDR337W	MRPS28:	37S	ribosomal	protein	S28%2C	mitochondrial	(Saccharomyces	cerevisiae	(strain	ATCC	204508	/	S288c));
CEN.PK113-7D_chr04_pilon	1126771	1128858	-	YDR338C:	Uncharacterized	transporter	YDR338C	(Saccharomyces	cerevisiae	(strain	ATCC	204508	/	S288c));
CEN.PK113-7D_chr04_pilon	1129343	1129912	-	YDR339C	FCF1:	rRNA-processing	protein	FCF1	(Saccharomyces	cerevisiae	(strain	ATCC	204508	/	S288c));
CEN.PK113-7D_chr04_pilon	1131196	1133019	-	YDR341C:	Arginine--tRNA	ligase%2C	cytoplasmic	(Saccharomyces	cerevisiae	(strain	ATCC	204508	/	S288c));
CEN.PK113-7D_chr04_pilon	1133609	1135321	-	YDR342C	HXT7:	High-affinity	hexose	transporter	HXT6	(Saccharomyces	cerevisiae	(strain	ATCC	204508	/	S288c));
CEN.PK113-7D_chr04_pilon	1139001	1140713	-	YDR343C	HXT6:	High-affinity	hexose	transporter	HXT6	(Saccharomyces	cerevisiae	(strain	ATCC	204508	/	S288c));
CEN.PK113-7D_chr04_pilon	1142350	1144053	-	YDR345C	HXT3:	Low-affinity	glucose	transporter	HXT3	(Saccharomyces	cerevisiae	(strain	ATCC	204508	/	S288c));
CEN.PK113-7D_chr04_pilon	1146607	1148052	-	YDR346C	SVF1:	Survival	factor	1	(Saccharomyces	cerevisiae	(strain	ATCC	204508	/	S288c));
CEN.PK113-7D_chr04_pilon	1148571	1149536	+	YDR347W	MRP1:	37S	ribosomal	protein	MRP1%2C	mitochondrial	(Saccharomyces	cerevisiae	(strain	ATCC	204508	/	S288c));
CEN.PK113-7D_chr04_pilon	1149719	1151218	-	YDR348C	PAL1:	Protein	PAL1	(Saccharomyces	cerevisiae	(strain	ATCC	204508	/	S288c));
CEN.PK113-7D_chr04_pilon	1151779	1153569	-	YDR349C	YPS7:	Aspartic	proteinase	yapsin-7	(Saccharomyces	cerevisiae	(strain	ATCC	204508	/	S288c));
CEN.PK113-7D_chr04_pilon	1155513	1157522	-	YDR350C	ATP22:	Mitochondrial	translation	factor	ATP22	(Saccharomyces	cerevisiae	(strain	ATCC	204508	/	S288c));
CEN.PK113-7D_chr04_pilon	1158053	1160647	+	YDR351W	SBE2:	Protein	SBE2	(Saccharomyces	cerevisiae	(strain	ATCC	204508	/	S288c));
CEN.PK113-7D_chr04_pilon	1161188	1162141	+	YDR352W:	Vacuolar	integral	membrane	protein	YDR352W	(Saccharomyces	cerevisiae	(strain	ATCC	204508	/	S288c));
CEN.PK113-7D_chr04_pilon	1162686	1163645	+	YDR353W	TRR1:	Thioredoxin	reductase	1	(Saccharomyces	cerevisiae	(strain	ATCC	204508	/	S288c));
CEN.PK113-7D_chr04_pilon	1164134	1165276	+	YDR354W	TRP4:	Anthranilate	phosphoribosyltransferase	(Saccharomyces	cerevisiae	(strain	ATCC	204508	/	S288c));
CEN.PK113-7D_chr04_pilon	1165494	1168328	+	YDR356W	SPC110:	Spindle	pole	body	component	110	(Saccharomyces	cerevisiae	(strain	ATCC	204508	/	S288c));
CEN.PK113-7D_chr04_pilon	1168586	1168954	-	YMR199W	CLN1:	Biogenesis	of	lysosome-related	organelles	complex	1	subunit	CNL1	(Saccharomyces	cerevisiae	(strain	ATCC	204508	/
CEN.PK113-7D_chr04_pilon	1169446	1171119	+	YDR358W	GGA1:	ADP-ribosylation	factor-binding	protein	GGA1	(Saccharomyces	cerevisiae	(strain	ATCC	204508	/	S288c));
CEN.PK113-7D_chr04_pilon	1171323	1174271	-	YDR359C	EAF1:	Chromatin	modification-related	protein	EAF1	(Saccharomyces	cerevisiae	(strain	ATCC	204508	/	S288c));
CEN.PK113-7D_chr04_pilon	1174799	1175650	-	YDR361C	BCP1:	Protein	BCP1	(Saccharomyces	cerevisiae	(strain	ATCC	204508	/	S288c));
evolution line 1 and 2
CEN.PK113-7D_chr15_pilon	1551	1982	-	YOL165C	AAD15:	Putative	aryl-alcohol	dehydrogenase	AAD15	(Saccharomyces	cerevisiae	(strain	ATCC	204508	/	S288c));
CEN.PK113-7D_chr15_pilon	6079	8019	+	YOL164W	BDS1:	Alkyl/aryl-sulfatase	BDS1	(Saccharomyces	cerevisiae	(strain	ATCC	204508	/	S288c));
CEN.PK113-7D_chr15_pilon	9540	10010	+	YOL163W:	Putative	uncharacterized	transporter	YOL163W	(Saccharomyces	cerevisiae	(strain	ATCC	204508	/	S288c));
CEN.PK113-7D_chr15_pilon	10023	10670	+	YOL162W:	Putative	uncharacterized	transporter	YOL162W	(Saccharomyces	cerevisiae	(strain	ATCC	204508	/	S288c));
CEN.PK113-7D_chr15_pilon	11453	11935	-	YOL161C	PAU20:	Seripauperin-20	(Saccharomyces	cerevisiae	(strain	ATCC	204508	/	S288c));
CEN.PK113-7D_chr15_pilon	15137	15409	-	YOL159C-A:	Uncharacterized	protein	YOL159C-A	(Saccharomyces	cerevisiae	(strain	ATCC	204508	/	S288c));
CEN.PK113-7D_chr15_pilon	17185	17700	-	YOL159C:	Uncharacterized	protein	YOL159C	(Saccharomyces	cerevisiae	(strain	ATCC	204508	/	S288c));
CEN.PK113-7D_chr15_pilon	19395	21215	-	YOL158C	ENB1:	Siderophore	iron	transporter	ENB1	(Saccharomyces	cerevisiae	(strain	ATCC	204508	/	S288c));
CEN.PK113-7D_chr15_pilon	22429	24198	-	YOL157C	IMA2:	Oligo-1%2C6-glucosidase	IMA2	(Saccharomyces	cerevisiae	(strain	ATCC	204508	/	S288c));
CEN.PK113-7D_chr15_pilon	25177	26880	+	YOL156W	HXT11:	Hexose	transporter	HXT11	(Saccharomyces	cerevisiae	(strain	ATCC	204508	/	S288c));
CEN.PK113-7D_chr15_pilon	28607	31573	-	YOL155C	HPF1:	Haze	protective	factor	1	(Saccharomyces	cerevisiae	(strain	ATCC	204508	/	S288c));
CEN.PK113-7D_chr15_pilon	34625	35374	+	YOL154W	ZPS1:	Protein	ZPS1	(Saccharomyces	cerevisiae	(strain	ATCC	204508	/	S288c));
CEN.PK113-7D_chr15_pilon	36789	37121	-	YOL153C:	Putative	carboxypeptidase	YOL153C	(Saccharomyces	cerevisiae	(strain	ATCC	204508	/	S288c));
CEN.PK113-7D_chr15_pilon	37239	38033	-	YOL153C:	Putative	carboxypeptidase	YOL153C	(Saccharomyces	cerevisiae	(strain	ATCC	204508	/	S288c));
CEN.PK113-7D_chr15_pilon	38142	38534	-	YOL153C:	Putative	carboxypeptidase	YOL153C	(Saccharomyces	cerevisiae	(strain	ATCC	204508	/	S288c));
CEN.PK113-7D_chr15_pilon	40715	42577	+	YOL152W	FRE7:	Ferric/cupric	reductase	transmembrane	component	7	(Saccharomyces	cerevisiae	(strain	ATCC	204508	/	S288c));
CEN.PK113-7D_chr15_pilon	43661	44689	+	YOL151W	GRE2:	NADPH-dependent	methylglyoxal	reductase	GRE2	(Saccharomyces	cerevisiae	(strain	ATCC	204508	/	S288c));
CEN.PK113-7D_chr15_pilon	44905	45600	+	YOL149W	DCP1:	mRNA-decapping	enzyme	subunit	1	(Saccharomyces	cerevisiae	(strain	ATCC	204508	/	S288c));
CEN.PK113-7D_chr15_pilon	45709	47520	-	YOL148C	SPT20:	Transcription	factor	SPT20	(Saccharomyces	cerevisiae	(strain	ATCC	204508	/	S288c));
CEN.PK113-7D_chr15_pilon	47879	48589	-	YOL147C	PEX11:	Peroxisomal	membrane	protein	PMP27	(Saccharomyces	cerevisiae	(strain	ATCC	204508	/	S288c));
CEN.PK113-7D_chr15_pilon	48744	49394	+	YOL146W	PSF3:	DNA	replication	complex	GINS	protein	PSF3	(Saccharomyces	cerevisiae	(strain	ATCC	204508	/	S288c));
CEN.PK113-7D_chr15_pilon	49501	52734	-	YOL145C	CTR9:	RNA	polymerase-associated	protein	CTR9	(Saccharomyces	cerevisiae	(strain	ATCC	204508	/	S288c));
CEN.PK113-7D_chr15_pilon	53044	54498	+	YOL144W	NOP8:	60S	ribosome	subunit	biogenesis	protein	NOP8	(Saccharomyces	cerevisiae	(strain	ATCC	204508	/	S288c));
CEN.PK113-7D_chr15_pilon	54541	55050	-	YOL143C	RIB4:	6%2C7-dimethyl-8-ribityllumazine	synthase	(Saccharomyces	cerevisiae	(strain	ATCC	204508	/	S288c));
CEN.PK113-7D_chr15_pilon	55504	56226	+	YOL142W	RRP40:	Exosome	complex	component	RRP40	(Saccharomyces	cerevisiae	(strain	ATCC	204508	/	S288c));
CEN.PK113-7D_chr15_pilon	56398	58485	+	YOL141W	PPM2:	Leucine	carboxyl	methyltransferase	2	(Saccharomyces	cerevisiae	(strain	ATCC	204508	/	S288c));
CEN.PK113-7D_chr15_pilon	58705	59976	+	YOL140W	ARG8:	Acetylornithine	aminotransferase%2C	mitochondrial	(Saccharomyces	cerevisiae	(strain	ATCC	204508	/	S288c));
CEN.PK113-7D_chr15_pilon	60315	60956	-	YOL139C	CDC33:	Eukaryotic	translation	initiation	factor	4E	(Saccharomyces	cerevisiae	(strain	ATCC	204508	/	S288c));
CEN.PK113-7D_chr15_pilon	61257	65285	-	YOL138C	RTC1:	Restriction	of	telomere	capping	protein	1	(Saccharomyces	cerevisiae	(strain	ATCC	204508	/	S288c));
CEN.PK113-7D_chr15_pilon	65556	67049	+	YOL137W	BSC6:	Bypass	of	stop	codon	protein	6	(Saccharomyces	cerevisiae	(strain	ATCC	204508	/	S288c));
CEN.PK113-7D_chr15_pilon	67496	68689	-	YOL136C	PFK27:	6-phosphofructo-2-kinase	2	(Saccharomyces	cerevisiae	(strain	ATCC	204508	/	S288c));
CEN.PK113-7D_chr15_pilon	69311	69979	-	YOL135C	MED7:	Mediator	of	RNA	polymerase	II	transcription	subunit	7	(Saccharomyces	cerevisiae	(strain	ATCC	204508	/
CEN.PK113-7D_chr15_pilon	70259	70624	+	YOL133W	HRT1:	RING-box	protein	HRT1	(Saccharomyces	cerevisiae	(strain	ATCC	204508	/	S288c));
CEN.PK113-7D_chr15_pilon	71236	72651	+	YOL132W	GAS4:	1%2C3-beta-glucanosyltransferase	GAS4	(Saccharomyces	cerevisiae	(strain	ATCC	204508	/	S288c));
CEN.PK113-7D_chr15_pilon	72967	73293	+	YOL131W:	Uncharacterized	protein	YOL131W	(Saccharomyces	cerevisiae	(strain	ATCC	204508	/	S288c));
CEN.PK113-7D_chr15_pilon	74336	76915	+	YOL130W	ALR1:	Magnesium	transporter	ALR1	(Saccharomyces	cerevisiae	(strain	ATCC	204508	/	S288c));
CEN.PK113-7D_chr15_pilon	77496	78050	+	YOL129W	VPS68:	Vacuolar	protein	sorting-associated	protein	68	(Saccharomyces	cerevisiae	(strain	ATCC	204508	/	S288c));
CEN.PK113-7D_chr15_pilon	78288	79415	-	YOL128C	YGK3:	Glycogen	synthase	kinase-3	homolog	YGK3	(Saccharomyces	cerevisiae	(strain	ATCC	204508	/	S288c));
CEN.PK113-7D_chr15_pilon	80247	81224	+	YOL127W	RPL25:	60S	ribosomal	protein	L25	(Saccharomyces	cerevisiae	(strain	ATCC	204508	/	S288c));
CEN.PK113-7D_chr15_pilon	81723	82856	-	YOL126C	MDH2:	Malate	dehydrogenase%2C	cytoplasmic	(Saccharomyces	cerevisiae	(strain	ATCC	204508	/	S288c));
CEN.PK113-7D_chr15_pilon	83770	85200	+	YOL125W	TRM13:	tRNA	guanosine-2'-O-methyltransferase	TRM13	(Saccharomyces	cerevisiae	(strain	ATCC	204508	/	S288c));
CEN.PK113-7D_chr15_pilon	85387	86688	-	YOL124C	TRM11:	tRNA	(guanine(10)-N2)-methyltransferase	(Saccharomyces	cerevisiae	(strain	ATCC	204508	/	S288c));
CEN.PK113-7D_chr15_pilon	87775	89379	+	YOL123W	HRP1:	Nuclear	polyadenylated	RNA-binding	protein	4	(Saccharomyces	cerevisiae	(strain	ATCC	204508	/	S288c));
CEN.PK113-7D_chr15_pilon	89623	91350	-	YOL122C	SMF1:	Manganese	transporter	SMF1	(Saccharomyces	cerevisiae	(strain	ATCC	204508	/	S288c));
CEN.PK113-7D_chr15_pilon	91878	92806	-	YOL121C	RPS19A:	40S	ribosomal	protein	S19-A	(Saccharomyces	cerevisiae	(strain	ATCC	204508	/	S288c));
CEN.PK113-7D_chr15_pilon	93197	94357	-	YNL301C	RPL18B:	60S	ribosomal	protein	L18-B	(Saccharomyces	cerevisiae	(strain	ATCC	204508	/	S288c));
CEN.PK113-7D_chr15_pilon	94783	96288	-	YOL119C	MCH4:	Probable	transporter	MCH4	(Saccharomyces	cerevisiae	(strain	ATCC	204508	/	S288c));
CEN.PK113-7D_chr15_pilon	97478	99415	+	YOL117W	RRI2:	COP9	signalosome	complex	subunit	10	(Saccharomyces	cerevisiae	(strain	ATCC	204508	/	S288c));
CEN.PK113-7D_chr15_pilon	99736	100884	+	YOL116W	MSN1:	Protein	MSN1	(Saccharomyces	cerevisiae	(strain	ATCC	204508	/	S288c));
CEN.PK113-7D_chr15_pilon	101402	103156	+	YOL115W	PAP2:	Poly(A)	RNA	polymerase	protein	2	(Saccharomyces	cerevisiae	(strain	ATCC	204508	/	S288c));
CEN.PK113-7D_chr15_pilon	103244	103852	-	YOL114C:	Putative	uncharacterized	protein	YOL114C	(Saccharomyces	cerevisiae	(strain	ATCC	204508	/	S288c));
CEN.PK113-7D_chr15_pilon	104253	106220	+	YOL113W	SKM1:	Serine/threonine-protein	kinase	SKM1	(Saccharomyces	cerevisiae	(strain	ATCC	204508	/	S288c));
CEN.PK113-7D_chr15_pilon	106643	108115	+	YOL112W	MSB4:	GTPase-activating	protein	MSB4	(Saccharomyces	cerevisiae	(strain	ATCC	204508	/	S288c));
CEN.PK113-7D_chr15_pilon	108185	108823	-	YOL111C	MDY2:	Ubiquitin-like	protein	MDY2	(Saccharomyces	cerevisiae	(strain	ATCC	204508	/	S288c));
CEN.PK113-7D_chr15_pilon	109103	110565	+	YOL110W	SHR5:	Ras	modification	protein	ERF4	(Saccharomyces	cerevisiae	(strain	ATCC	204508	/	S288c));
CEN.PK113-7D_chr15_pilon	111352	111807	-	YOL108C	INO4:	Protein	INO4	(Saccharomyces	cerevisiae	(strain	ATCC	204508	/	S288c));
CEN.PK113-7D_chr15_pilon	112023	113051	+	YOL107W:	Uncharacterized	membrane	protein	YOL107W	(Saccharomyces	cerevisiae	(strain	ATCC	204508	/	S288c));
CEN.PK113-7D_chr15_pilon	114059	115729	-	YOL105C	WSC3:	Cell	wall	integrity	and	stress	response	component	3	(Saccharomyces	cerevisiae	(strain	ATCC	204508	/
CEN.PK113-7D_chr15_pilon	116317	117375	-	YOL104C	NDJ1:	Non-disjunction	protein	1	(Saccharomyces	cerevisiae	(strain	ATCC	204508	/	S288c));
CEN.PK113-7D_chr15_pilon	117982	119820	+	YOL103W	ITR2:	Myo-inositol	transporter	2	(Saccharomyces	cerevisiae	(strain	ATCC	204508	/	S288c));
CEN.PK113-7D_chr15_pilon	119987	120679	-	YOL102C	TPT1:	tRNA	2'-phosphotransferase	(Saccharomyces	cerevisiae	(strain	ATCC	204508	/	S288c));
CEN.PK113-7D_chr15_pilon	120972	121910	-	YOL101C	IZH4:	ADIPOR-like	receptor	IZH4	(Saccharomyces	cerevisiae	(strain	ATCC	204508	/	S288c));
CEN.PK113-7D_chr15_pilon	123227	126472	+	YOL100W	PKH2:	Serine/threonine-protein	kinase	PKH2	(Saccharomyces	cerevisiae	(strain	ATCC	204508	/	S288c));
CEN.PK113-7D_chr15_pilon	126715	129828	-	YOL098C:	Uncharacterized	protein	YOL098C	(Saccharomyces	cerevisiae	(strain	ATCC	204508	/	S288c));
CEN.PK113-7D_chr15_pilon	130517	131815	-	YOL097C	WRS1:	Tryptophan--tRNA	ligase%2C	cytoplasmic	(Saccharomyces	cerevisiae	(strain	ATCC	204508	/	S288c));
CEN.PK113-7D_chr15_pilon	132097	133035	-	YOL096C	COQ3:	Hexaprenyldihydroxybenzoate	methyltransferase%2C	mitochondrial	(Saccharomyces	cerevisiae	(strain	ATCC	204508	/	S288c));
CEN.PK113-7D_chr15_pilon	133217	135337	-	YOL095C	HMI1:	ATP-dependent	DNA	helicase	HMI1%2C	mitochondrial	(Saccharomyces	cerevisiae	(strain	ATCC	204508	/	S288c));
CEN.PK113-7D_chr15_pilon	135574	136545	-	YOL094C	RFC4:	Replication	factor	C	subunit	4	(Saccharomyces	cerevisiae	(strain	ATCC	204508	/	S288c));
CEN.PK113-7D_chr15_pilon	136805	137686	+	YOL093W	TRM10:	tRNA	(guanine(9)-N1)-methyltransferase	(Saccharomyces	cerevisiae	(strain	ATCC	204508	/	S288c));
CEN.PK113-7D_chr15_pilon	138194	139120	+	YOL092W:	Uncharacterized	membrane	protein	YOL092W	(Saccharomyces	cerevisiae	(strain	ATCC	204508	/	S288c));
CEN.PK113-7D_chr15_pilon	139324	141153	+	YOL091W	SPO21:	Sporulation-specific	protein	21	(Saccharomyces	cerevisiae	(strain	ATCC	204508	/	S288c));
CEN.PK113-7D_chr15_pilon	141372	144266	+	YOL090W	MSH2:	DNA	mismatch	repair	protein	MSH2	(Saccharomyces	cerevisiae	(strain	ATCC	204508	/	S288c));
CEN.PK113-7D_chr15_pilon	144388	147480	-	YOL089C	HAL9:	Halotolerance	protein	9	(Saccharomyces	cerevisiae	(strain	ATCC	204508	/	S288c));
CEN.PK113-7D_chr15_pilon	147902	148735	-	YOL088C	MPD2:	Protein	disulfide	isomerase	MPD2	(Saccharomyces	cerevisiae	(strain	ATCC	204508	/	S288c));
CEN.PK113-7D_chr15_pilon	149277	152627	-	YOL087C:	Uncharacterized	WD	repeat-containing	protein	YOL087C	(Saccharomyces	cerevisiae	(strain	ATCC	204508	/	S288c));
CEN.PK113-7D_chr15_pilon	153163	153435	+	YOL086W-A:	Uncharacterized	protein	YOL086W-A	(Saccharomyces	cerevisiae	(strain	ATCC	204508	/	S288c));
CEN.PK113-7D_chr15_pilon	153538	154584	-	YOL086C	ADH1:	Alcohol	dehydrogenase	1	(Saccharomyces	cerevisiae	(strain	ATCC	204508	/	S288c));
CEN.PK113-7D_chr15_pilon	156346	159321	+	YOL084W	PHM7:	Phosphate	metabolism	protein	7	(Saccharomyces	cerevisiae	(strain	ATCC	204508	/	S288c));
CEN.PK113-7D_chr15_pilon	159704	160942	+	YOL083W	ATG34:	Autophagy-related	protein	34	(Saccharomyces	cerevisiae	(strain	ATCC	204508	/	S288c));
CEN.PK113-7D_chr15_pilon	162717	163964	+	YOL082W	ATG19:	Autophagy-related	protein	19	(Saccharomyces	cerevisiae	(strain	ATCC	204508	/	S288c));
CEN.PK113-7D_chr15_pilon	165060	174300	+	YOL081W	IRA2:	Inhibitory	regulator	protein	IRA2	(Saccharomyces	cerevisiae	(strain	ATCC	204508	/	S288c));
CEN.PK113-7D_chr15_pilon	174549	175418	-	YOL080C	REX4:	RNA	exonuclease	4	(Saccharomyces	cerevisiae	(strain	ATCC	204508	/	S288c));
CEN.PK113-7D_chr15_pilon	175673	179203	+	YOL078W	AVO1:	Target	of	rapamycin	complex	2	subunit	AVO1	(Saccharomyces	cerevisiae	(strain	ATCC	204508	/	S288c));
CEN.PK113-7D_chr15_pilon	179429	179635	+	YOL077W-A	ATP19:	ATP	synthase	subunit	K%2C	mitochondrial	(Saccharomyces	cerevisiae	(strain	ATCC	204508	/	S288c));
CEN.PK113-7D_chr15_pilon	179839	180714	-	YOL077C	BRX1:	Ribosome	biogenesis	protein	BRX1	(Saccharomyces	cerevisiae	(strain	ATCC	204508	/	S288c));
CEN.PK113-7D_chr15_pilon	181015	183405	+	YOL076W	MDM20:	N-terminal	acetyltransferase	B	complex	subunit	MDM20	(Saccharomyces	cerevisiae	(strain	ATCC	204508	/	S288c));
CEN.PK113-7D_chr15_pilon	183649	187533	-	YOL075C/YOL074C:	Uncharacterized	ABC	transporter	ATP-binding	protein/permease	YOL075C	(Saccharomyces	cerevisiae	(strain	ATCC	204508	/	S288c));
CEN.PK113-7D_chr15_pilon	187823	188791	-	YOL073C:	Uncharacterized	membrane	protein	YOL073C	(Saccharomyces	cerevisiae	(strain	ATCC	204508	/	S288c));
CEN.PK113-7D_chr15_pilon	188961	190328	+	YOL072W	THP1:	Nuclear	mRNA	export	protein	THP1	(Saccharomyces	cerevisiae	(strain	ATCC	204508	/	S288c));
CEN.PK113-7D_chr15_pilon	190498	190986	+	YOL071W	EMI5:	Succinate	dehydrogenase	assembly	factor	2%2C	mitochondrial	(Saccharomyces	cerevisiae	(strain	ATCC	204508	/	S288c));
CEN.PK113-7D_chr15_pilon	191211	192716	-	YOL070C	NBA1:	Protein	NBA1	(Saccharomyces	cerevisiae	(strain	ATCC	204508	/	S288c));
CEN.PK113-7D_chr15_pilon	192933	194288	+	YOL069W	NUF2:	Kinetochore	protein	NUF2	(Saccharomyces	cerevisiae	(strain	ATCC	204508	/	S288c));
CEN.PK113-7D_chr15_pilon	194347	195768	-	YOL068C	HST1:	NAD-dependent	protein	deacetylase	HST1	(Saccharomyces	cerevisiae	(strain	ATCC	204508	/	S288c));
CEN.PK113-7D_chr15_pilon	195964	196497	-	YOL067C	RTG1:	Retrograde	regulation	protein	1	(Saccharomyces	cerevisiae	(strain	ATCC	204508	/	S288c));
CEN.PK113-7D_chr15_pilon	196675	198450	-	YOL066C	RIB2:	Bifunctional	protein	RIB2	(Saccharomyces	cerevisiae	(strain	ATCC	204508	/	S288c));
CEN.PK113-7D_chr15_pilon	198702	199856	-	YOL065C	INP54:	Phosphatidylinositol	4%2C5-bisphosphate	5-phosphatase	INP54	(Saccharomyces	cerevisiae	(strain	ATCC	204508	/	S288c));
CEN.PK113-7D_chr15_pilon	200074	201147	-	YOL064C	MET22:	3'(2')%2C5'-bisphosphate	nucleotidase	(Saccharomyces	cerevisiae	(strain	ATCC	204508	/	S288c));
CEN.PK113-7D_chr15_pilon	201366	204236	-	YOL063C	CRT10:	Protein	CRT10	(Saccharomyces	cerevisiae	(strain	ATCC	204508	/	S288c));
CEN.PK113-7D_chr15_pilon	204491	205966	-	YOL062C	APM4:	AP-2	complex	subunit	mu	(Saccharomyces	cerevisiae	(strain	ATCC	204508	/	S288c));
CEN.PK113-7D_chr15_pilon	206215	207705	+	YOL061W	PRS5:	Ribose-phosphate	pyrophosphokinase	5	(Saccharomyces	cerevisiae	(strain	ATCC	204508	/	S288c));
CEN.PK113-7D_chr15_pilon	207988	210108	-	YOL060C	MAM3:	Protein	MAM3	(Saccharomyces	cerevisiae	(strain	ATCC	204508	/	S288c));
CEN.PK113-7D_chr15_pilon	211233	212411	+	YOL059W	GPD2:	Glycerol-3-phosphate	dehydrogenase	[NAD(+)]	2%2C	mitochondrial	(Saccharomyces	cerevisiae	(strain	ATCC	204508	/	S288c));
CEN.PK113-7D_chr15_pilon	213174	214436	+	YOL058W	ARG1:	Argininosuccinate	synthase	(Saccharomyces	cerevisiae	(strain	ATCC	204508	/	S288c));
CEN.PK113-7D_chr15_pilon	214730	218142	+	YOL057W:	Probable	dipeptidyl	peptidase	3	(Saccharomyces	cerevisiae	(strain	ATCC	204508	/	S288c));
CEN.PK113-7D_chr15_pilon	218383	220038	-	YOL055C	THI20:	Hydroxymethylpyrimidine/phosphomethylpyrimidine	kinase	THI20	(Saccharomyces	cerevisiae	(strain	ATCC	204508	/	S288c));
CEN.PK113-7D_chr15_pilon	222577	223797	+	YOL054W	PSH1:	RING	finger	protein	PSH1	(Saccharomyces	cerevisiae	(strain	ATCC	204508	/	S288c));
CEN.PK113-7D_chr15_pilon	224041	225228	+	YOL053W	AIM39:	Altered	inheritance	of	mitochondria	protein	39%2C	mitochondrial	(Saccharomyces	cerevisiae	(strain	ATCC	204508	/	S288c));
CEN.PK113-7D_chr15_pilon	225526	225711	-	YOL052C-A	DDR2:	Protein	DDR2	(Saccharomyces	cerevisiae	(strain	ATCC	204508	/	S288c));
CEN.PK113-7D_chr15_pilon	226402	227592	-	YOL052C	SPE2:	S-adenosylmethionine	decarboxylase	proenzyme	(Saccharomyces	cerevisiae	(strain	ATCC	204508	/	S288c));
CEN.PK113-7D_chr15_pilon	228896	232135	+	YOL051W	GAL11:	Mediator	of	RNA	polymerase	II	transcription	subunit	15	(Saccharomyces	cerevisiae	(strain	ATCC	204508	/
CEN.PK113-7D_chr15_pilon	232569	234044	+	YOL049W	GSH2:	Glutathione	synthetase	(Saccharomyces	cerevisiae	(strain	ATCC	204508	/	S288c));
CEN.PK113-7D_chr15_pilon	234154	235336	-	YOL048C	RRT8:	Regulator	of	rDNA	transcription	protein	8	(Saccharomyces	cerevisiae	(strain	ATCC	204508	/	S288c));
CEN.PK113-7D_chr15_pilon	235564	236697	-	YOL047C:	Uncharacterized	protein	YOL047C	(Saccharomyces	cerevisiae	(strain	ATCC	204508	/	S288c));
CEN.PK113-7D_chr15_pilon	237447	240752	+	YOL045W	PSK2:	Serine/threonine-protein	kinase	PSK2	(Saccharomyces	cerevisiae	(strain	ATCC	204508	/	S288c));
CEN.PK113-7D_chr15_pilon	241100	242251	+	YOL044W	PEX15:	Peroxisomal	membrane	protein	PEX15	(Saccharomyces	cerevisiae	(strain	ATCC	204508	/	S288c));
CEN.PK113-7D_chr15_pilon	242342	243484	-	YOL043C	NTG2:	DNA	base	excision	repair	N-glycosylase	2	(Saccharomyces	cerevisiae	(strain	ATCC	204508	/	S288c));
CEN.PK113-7D_chr15_pilon	243775	244866	+	YOL042W	NGL1:	RNA	exonuclease	NGL1	(Saccharomyces	cerevisiae	(strain	ATCC	204508	/	S288c));
CEN.PK113-7D_chr15_pilon	245217	246596	-	YOL041C	NOP12:	Nucleolar	protein	12	(Saccharomyces	cerevisiae	(strain	ATCC	204508	/	S288c));
CEN.PK113-7D_chr15_pilon	247099	247527	-	YOL040C	RPS15:	40S	ribosomal	protein	S15	(Saccharomyces	cerevisiae	(strain	ATCC	204508	/	S288c));
CEN.PK113-7D_chr15_pilon	248247	248567	+	YOL039W	RPP2A:	60S	acidic	ribosomal	protein	P2-alpha	(Saccharomyces	cerevisiae	(strain	ATCC	204508	/	S288c));
CEN.PK113-7D_chr15_pilon	249287	250051	+	YOL038W	PRE6:	Proteasome	component	PRE6	(Saccharomyces	cerevisiae	(strain	ATCC	204508	/	S288c));
CEN.PK113-7D_chr15_pilon	250695	252980	+	YOL036W:	Uncharacterized	protein	YOL036W	(Saccharomyces	cerevisiae	(strain	ATCC	204508	/	S288c));
CEN.PK113-7D_chr15_pilon	253873	257154	+	YOL034W	SMC5:	Structural	maintenance	of	chromosomes	protein	5	(Saccharomyces	cerevisiae	(strain	ATCC	204508	/	S288c));
CEN.PK113-7D_chr15_pilon	257425	259035	+	YOL033W	MSE1:	Glutamate--tRNA	ligase%2C	mitochondrial	(Saccharomyces	cerevisiae	(strain	ATCC	204508	/	S288c));
CEN.PK113-7D_chr15_pilon	259379	260119	+	YOL032W	OPI10:	Protein	OPI10	(Saccharomyces	cerevisiae	(strain	ATCC	204508	/	S288c));
CEN.PK113-7D_chr15_pilon	260214	261479	-	YOL031C	SIL1:	Nucleotide	exchange	factor	SIL1	(Saccharomyces	cerevisiae	(strain	ATCC	204508	/	S288c));
CEN.PK113-7D_chr15_pilon	262137	263591	+	YOL030W	GAS5:	1%2C3-beta-glucanosyltransferase	GAS5	(Saccharomyces	cerevisiae	(strain	ATCC	204508	/	S288c));
CEN.PK113-7D_chr15_pilon	263765	265320	-	YOL028C	YAP7:	AP-1-like	transcription	factor	YAP7	(Saccharomyces	cerevisiae	(strain	ATCC	204508	/	S288c));
CEN.PK113-7D_chr15_pilon	265953	267674	-	YOL027C	MDM38:	Mitochondrial	distribution	and	morphology	protein	38	(Saccharomyces	cerevisiae	(strain	ATCC	204508	/	S288c));
CEN.PK113-7D_chr15_pilon	267962	268303	-	YOL026C	MIM1:	Mitochondrial	import	protein	1	(Saccharomyces	cerevisiae	(strain	ATCC	204508	/	S288c));
CEN.PK113-7D_chr15_pilon	268907	270889	+	YOL025W	LAG2:	Longevity-assurance	protein	2	(Saccharomyces	cerevisiae	(strain	ATCC	204508	/	S288c));
CEN.PK113-7D_chr15_pilon	271036	271554	+	YOL024W:	Putative	uncharacterized	protein	YOL024W	(Saccharomyces	cerevisiae	(strain	ATCC	204508	/	S288c));
CEN.PK113-7D_chr15_pilon	272006	274036	+	YOL023W	IFM1:	Translation	initiation	factor	IF-2%2C	mitochondrial	(Saccharomyces	cerevisiae	(strain	ATCC	204508	/	S288c));
CEN.PK113-7D_chr15_pilon	274222	275448	-	YOL022C	TSR4:	20S	rRNA	accumulation	protein	4	(Saccharomyces	cerevisiae	(strain	ATCC	204508	/	S288c));
CEN.PK113-7D_chr15_pilon	276373	279378	-	YOL021C	DIS3:	Exosome	complex	exonuclease	DIS3	(Saccharomyces	cerevisiae	(strain	ATCC	204508	/	S288c));
CEN.PK113-7D_chr15_pilon	280124	281902	+	YOL020W	TAT2:	Tryptophan	permease	(Saccharomyces	cerevisiae	(strain	ATCC	204508	/	S288c));
CEN.PK113-7D_chr15_pilon	282849	284504	+	YOL019W:	Uncharacterized	membrane	protein	YOL019W	(Saccharomyces	cerevisiae	(strain	ATCC	204508	/	S288c));
CEN.PK113-7D_chr15_pilon	284831	286024	-	YOL018C	TLG2:	T-SNARE	affecting	a	late	Golgi	compartment	protein	2	(Saccharomyces	cerevisiae	(strain	ATCC	204508	/
CEN.PK113-7D_chr15_pilon	286477	288621	+	YOL017W	ESC8:	Protein	ESC8	(Saccharomyces	cerevisiae	(strain	ATCC	204508	/	S288c));
CEN.PK113-7D_chr15_pilon	288725	290068	-	YOL016C	CMK2:	Calcium/calmodulin-dependent	protein	kinase	II	(Saccharomyces	cerevisiae	(strain	ATCC	204508	/	S288c));
CEN.PK113-7D_chr15_pilon	291025	292785	+	YOL015W	IRC10:	Uncharacterized	protein	IRC10	(Saccharomyces	cerevisiae	(strain	ATCC	204508	/	S288c));
CEN.PK113-7D_chr15_pilon	293583	294011	+	YOL014W:	Putative	uncharacterized	protein	YOL014W	(Saccharomyces	cerevisiae	(strain	ATCC	204508	/	S288c));
CEN.PK113-7D_chr15_pilon	301240	302895	-	YOL013C	HRD1:	ERAD-associated	E3	ubiquitin-protein	ligase	HRD1	(Saccharomyces	cerevisiae	(strain	ATCC	204508	/	S288c));
CEN.PK113-7D_chr15_pilon	303439	303843	-	YOL012C	HTZ1:	Histone	H2A.Z	(Saccharomyces	cerevisiae	(strain	ATCC	204508	/	S288c));
CEN.PK113-7D_chr15_pilon	305210	307258	+	YOL011W	PLB3:	Lysophospholipase	3	(Saccharomyces	cerevisiae	(strain	ATCC	204508	/	S288c));
CEN.PK113-7D_chr15_pilon	307786	308889	+	YOL010W	RCL1:	RNA	3'-terminal	phosphate	cyclase-like	protein	(Saccharomyces	cerevisiae	(strain	ATCC	204508	/	S288c));
CEN.PK113-7D_chr15_pilon	309168	309983	-	YOL009C	MDM12:	Mitochondrial	distribution	and	morphology	protein	12	(Saccharomyces	cerevisiae	(strain	ATCC	204508	/	S288c));
CEN.PK113-7D_chr15_pilon	310156	310779	+	YOL008W	COQ10:	Coenzyme	Q-binding	protein	COQ10%2C	mitochondrial	(Saccharomyces	cerevisiae	(strain	ATCC	204508	/	S288c));
CEN.PK113-7D_chr15_pilon	311186	312211	-	YOL007C	CSI2:	Chitin	synthase	3	complex	protein	CSI2	(Saccharomyces	cerevisiae	(strain	ATCC	204508	/	S288c));
CEN.PK113-7D_chr15_pilon	312920	315229	-	YOL006C	TOP1:	DNA	topoisomerase	1	(Saccharomyces	cerevisiae	(strain	ATCC	204508	/	S288c));
CEN.PK113-7D_chr15_pilon	315651	316013	-	YOL005C	RPB11:	DNA-directed	RNA	polymerase	II	subunit	RPB11	(Saccharomyces	cerevisiae	(strain	ATCC	204508	/	S288c));
CEN.PK113-7D_chr15_pilon	316763	321373	+	YOL004W	SIN3:	Transcriptional	regulatory	protein	SIN3	(Saccharomyces	cerevisiae	(strain	ATCC	204508	/	S288c));
CEN.PK113-7D_chr15_pilon	321683	322819	-	YOL003C	PFA4:	Palmitoyltransferase	PFA4	(Saccharomyces	cerevisiae	(strain	ATCC	204508	/	S288c));
CEN.PK113-7D_chr15_pilon	323232	324185	-	YOL002C	IZH2:	ADIPOR-like	receptor	IZH2	(Saccharomyces	cerevisiae	(strain	ATCC	204508	/	S288c));
CEN.PK113-7D_chr15_pilon	325070	325951	+	YOL001W	PHO80:	PHO85	cyclin	PHO80	(Saccharomyces	cerevisiae	(strain	ATCC	204508	/	S288c));
CEN.PK113-7D_chr15_pilon	326621	328822	+	YOR001W	RRP6:	Exosome	complex	exonuclease	RRP6	(Saccharomyces	cerevisiae	(strain	ATCC	204508	/	S288c));
CEN.PK113-7D_chr15_pilon	329206	330840	+	YOR002W	ALG6:	Dolichyl	pyrophosphate	Man9GlcNAc2	alpha-1%2C3-glucosyltransferase	(Saccharomyces	cerevisiae	(strain	ATCC	204508	/	S288c));
CEN.PK113-7D_chr15_pilon	331244	332680	+	YOR003W	YSP3:	Subtilisin-like	protease	3	(Saccharomyces	cerevisiae	(strain	ATCC	204508	/	S288c));
CEN.PK113-7D_chr15_pilon	333383	334147	+	YOR004W	UTP23:	rRNA-processing	protein	UTP23	(Saccharomyces	cerevisiae	(strain	ATCC	204508	/	S288c));
CEN.PK113-7D_chr15_pilon	334300	337134	-	YOR005C	DNL4:	DNA	ligase	4	(Saccharomyces	cerevisiae	(strain	ATCC	204508	/	S288c));
CEN.PK113-7D_chr15_pilon	337471	338412	-	YOR006C	TSR3:	Ribosome	biogenesis	protein	TSR3	(Saccharomyces	cerevisiae	(strain	ATCC	204508	/	S288c));
CEN.PK113-7D_chr15_pilon	338729	339769	-	YOR007C	SGT2:	Small	glutamine-rich	tetratricopeptide	repeat-containing	protein	2	(Saccharomyces	cerevisiae	(strain	ATCC	204508	/	S288c));
CEN.PK113-7D_chr15_pilon	341064	342200	-	YOR008C	SLG1:	Protein	SLG1	(Saccharomyces	cerevisiae	(strain	ATCC	204508	/	S288c));
CEN.PK113-7D_chr15_pilon	344119	345579	+	YOR009W	TIR4:	Cell	wall	protein	TIR4	(Saccharomyces	cerevisiae	(strain	ATCC	204508	/	S288c));
CEN.PK113-7D_chr15_pilon	345976	346731	-	YOR010C	TIR2:	Cold	shock-induced	protein	TIR2	(Saccharomyces	cerevisiae	(strain	ATCC	204508	/	S288c));
CEN.PK113-7D_chr15_pilon	349460	353644	+	YOR011W	AUS1:	ATP-dependent	permease	AUS1	(Saccharomyces	cerevisiae	(strain	ATCC	204508	/	S288c));
CEN.PK113-7D_chr15_pilon	356318	356995	+	YOR013W	IRC11:	Putative	increased	recombination	centers	protein	11	(Saccharomyces	cerevisiae	(strain	ATCC	204508	/	S288c));
CEN.PK113-7D_chr15_pilon	357449	359722	+	YOR014W	RTS1:	Serine/threonine-protein	phosphatase	2A	56	kDa	regulatory	subunit	delta	isoform	(Saccharomyces	cerevisiae	(strain	ATCC	204508
CEN.PK113-7D_chr15_pilon	360236	360859	-	YOR016C	ERP4:	Protein	ERP4	(Saccharomyces	cerevisiae	(strain	ATCC	204508	/	S288c));
CEN.PK113-7D_chr15_pilon	361187	363589	+	YOR017W	PET127:	Putative	mitochondrial	translation	system	component	PET127	(Saccharomyces	cerevisiae	(strain	ATCC	204508	/	S288c));
CEN.PK113-7D_chr15_pilon	364144	366657	+	YOR018W	ROD1:	Protein	ROD1	(Saccharomyces	cerevisiae	(strain	ATCC	204508	/	S288c));
CEN.PK113-7D_chr15_pilon	367902	370094	+	YOR019W:	Uncharacterized	protein	YOR019W	(Saccharomyces	cerevisiae	(strain	ATCC	204508	/	S288c));
CEN.PK113-7D_chr15_pilon	370301	370621	-	YOR020C	HSP10:	10	kDa	heat	shock	protein%2C	mitochondrial	(Saccharomyces	cerevisiae	(strain	ATCC	204508	/	S288c));
CEN.PK113-7D_chr15_pilon	371464	371736	+	YOR020W-A:	Uncharacterized	protein	YOR020W-A	(Saccharomyces	cerevisiae	(strain	ATCC	204508	/	S288c));
CEN.PK113-7D_chr15_pilon	372578	373219	-	YOR021C:	Uncharacterized	protein	YOR021C	(Saccharomyces	cerevisiae	(strain	ATCC	204508	/	S288c));
CEN.PK113-7D_chr15_pilon	373490	375637	-	YOR022C:	Probable	phospholipase	YOR022C%2C	mitochondrial	(Saccharomyces	cerevisiae	(strain	ATCC	204508	/	S288c));
CEN.PK113-7D_chr15_pilon	375792	377492	-	YOR023C	AHC1:	Protein	AHC1	(Saccharomyces	cerevisiae	(strain	ATCC	204508	/	S288c));
CEN.PK113-7D_chr15_pilon	377999	379342	+	YOR025W	HST3:	NAD-dependent	histone	deacetylase	HST3	(Saccharomyces	cerevisiae	(strain	ATCC	204508	/	S288c));
CEN.PK113-7D_chr15_pilon	379561	380586	+	YOR026W	BUB3:	Cell	cycle	arrest	protein	BUB3	(Saccharomyces	cerevisiae	(strain	ATCC	204508	/	S288c));
CEN.PK113-7D_chr15_pilon	380833	382602	+	YOR027W	STI1:	Heat	shock	protein	STI1	(Saccharomyces	cerevisiae	(strain	ATCC	204508	/	S288c));
CEN.PK113-7D_chr15_pilon	383314	384105	-	YOR028C	CIN5:	AP-1-like	transcription	factor	YAP4	(Saccharomyces	cerevisiae	(strain	ATCC	204508	/	S288c));
CEN.PK113-7D_chr15_pilon	386734	388593	+	YOR030W	DFG16:	Protein	DFG16	(Saccharomyces	cerevisiae	(strain	ATCC	204508	/	S288c));
CEN.PK113-7D_chr15_pilon	389680	390984	-	YOR032C	HMS1:	Probable	transcription	factor	HMS1	(Saccharomyces	cerevisiae	(strain	ATCC	204508	/	S288c));
CEN.PK113-7D_chr15_pilon	392325	394433	-	YOR033C	EXO1:	Exodeoxyribonuclease	1	(Saccharomyces	cerevisiae	(strain	ATCC	204508	/	S288c));
CEN.PK113-7D_chr15_pilon	394746	396995	-	YOR034C	AKR2:	Probable	palmitoyltransferase	AKR2	(Saccharomyces	cerevisiae	(strain	ATCC	204508	/	S288c));
CEN.PK113-7D_chr15_pilon	397641	400010	-	YOR035C	SHE4:	SWI5-dependent	HO	expression	protein	4	(Saccharomyces	cerevisiae	(strain	ATCC	204508	/	S288c));
CEN.PK113-7D_chr15_pilon	400254	401120	+	YOR036W	PEP12:	Syntaxin	PEP12	(Saccharomyces	cerevisiae	(strain	ATCC	204508	/	S288c));
CEN.PK113-7D_chr15_pilon	401461	402561	+	YOR037W	CYC2:	Cytochrome	c	mitochondrial	import	factor	CYC2	(Saccharomyces	cerevisiae	(strain	ATCC	204508	/	S288c));
CEN.PK113-7D_chr15_pilon	402667	405294	-	YOR038C	HIR2:	Protein	HIR2	(Saccharomyces	cerevisiae	(strain	ATCC	204508	/	S288c));
CEN.PK113-7D_chr15_pilon	405674	406450	+	YOR039W	CKB2:	Casein	kinase	II	subunit	beta'	(Saccharomyces	cerevisiae	(strain	ATCC	204508	/	S288c));
CEN.PK113-7D_chr15_pilon	407000	407827	+	YOR040W	GLO4:	Hydroxyacylglutathione	hydrolase%2C	mitochondrial	(Saccharomyces	cerevisiae	(strain	ATCC	204508	/	S288c));
CEN.PK113-7D_chr15_pilon	408331	409566	+	YOR042W	CUE5:	Ubiquitin-binding	protein	CUE5	(Saccharomyces	cerevisiae	(strain	ATCC	204508	/	S288c));
CEN.PK113-7D_chr15_pilon	410777	412237	+	YOR043W	WHI2:	Growth	regulation	protein	(Saccharomyces	cerevisiae	(strain	ATCC	204508	/	S288c));
CEN.PK113-7D_chr15_pilon	413070	413387	+	YOR044W	IRC23:	Increased	recombination	centers	protein	23	(Saccharomyces	cerevisiae	(strain	ATCC	204508	/	S288c));
CEN.PK113-7D_chr15_pilon	413759	413944	+	YOR045W	TOM6:	Mitochondrial	import	receptor	subunit	TOM6	(Saccharomyces	cerevisiae	(strain	ATCC	204508	/	S288c));
CEN.PK113-7D_chr15_pilon	414366	415814	-	YOR046C	DBP5:	ATP-dependent	RNA	helicase	DBP5	(Saccharomyces	cerevisiae	(strain	ATCC	204508	/	S288c));
CEN.PK113-7D_chr15_pilon	416254	417588	-	YOR047C	STD1:	Protein	STD1	(Saccharomyces	cerevisiae	(strain	ATCC	204508	/	S288c));
CEN.PK113-7D_chr15_pilon	418537	421557	-	YOR048C	RAT1:	5'-3'	exoribonuclease	2	(Saccharomyces	cerevisiae	(strain	ATCC	204508	/	S288c));
CEN.PK113-7D_chr15_pilon	422575	423723	-	YOR049C	RSB1:	Sphingoid	long-chain	base	transporter	RSB1	(Saccharomyces	cerevisiae	(strain	ATCC	204508	/	S288c));
CEN.PK113-7D_chr15_pilon	424753	425991	-	YOR051C	ETT1:	Enhancer	of	translation	termination	1	(Saccharomyces	cerevisiae	(strain	ATCC	204508	/	S288c));
CEN.PK113-7D_chr15_pilon	426679	427131	-	YOR052C:	AN1-type	zinc	finger	protein	YOR052C	(Saccharomyces	cerevisiae	(strain	ATCC	204508	/	S288c));
CEN.PK113-7D_chr15_pilon	427740	429764	-	YOR054C	VHS3:	Phosphopantothenoylcysteine	decarboxylase	subunit	VHS3	(Saccharomyces	cerevisiae	(strain	ATCC	204508	/	S288c));
CEN.PK113-7D_chr15_pilon	430142	431521	-	YOR056C	NOB1:	20S-pre-rRNA	D-site	endonuclease	NOB1	(Saccharomyces	cerevisiae	(strain	ATCC	204508	/	S288c));
CEN.PK113-7D_chr15_pilon	432081	433268	+	YOR057W	SGT1:	Protein	SGT1	(Saccharomyces	cerevisiae	(strain	ATCC	204508	/	S288c));
CEN.PK113-7D_chr15_pilon	433583	436240	-	YOR058C	ASE1:	Anaphase	spindle	elongation	protein	(Saccharomyces	cerevisiae	(strain	ATCC	204508	/	S288c));
CEN.PK113-7D_chr15_pilon	438801	440153	-	YOR059C:	Putative	lipase	YOR059C	(Saccharomyces	cerevisiae	(strain	ATCC	204508	/	S288c));
CEN.PK113-7D_chr15_pilon	440285	440875	-	YOR060C	SLD7:	Mitochondrial	morphogenesis	protein	SLD7	(Saccharomyces	cerevisiae	(strain	ATCC	204508	/	S288c));
CEN.PK113-7D_chr15_pilon	441429	442448	+	YOR061W	CKA2:	Casein	kinase	II	subunit	alpha'	(Saccharomyces	cerevisiae	(strain	ATCC	204508	/	S288c));
CEN.PK113-7D_chr15_pilon	442620	443426	-	YOR062C:	Uncharacterized	protein	YOR062C	(Saccharomyces	cerevisiae	(strain	ATCC	204508	/	S288c));
CEN.PK113-7D_chr15_pilon	444573	445736	+	YOR063W	RPL3:	60S	ribosomal	protein	L3	(Saccharomyces	cerevisiae	(strain	ATCC	204508	/	S288c));
CEN.PK113-7D_chr15_pilon	445966	446625	-	YOR064C	YNG1:	Protein	YNG1	(Saccharomyces	cerevisiae	(strain	ATCC	204508	/	S288c));
CEN.PK113-7D_chr15_pilon	447326	448255	+	YOR065W	CYT1:	Cytochrome	c1%2C	heme	protein%2C	mitochondrial	(Saccharomyces	cerevisiae	(strain	ATCC	204508	/	S288c));
CEN.PK113-7D_chr15_pilon	449308	451197	+	YOR066W	MSA1:	G1-specific	transcription	factors	activator	MSA1	(Saccharomyces	cerevisiae	(strain	ATCC	204508	/	S288c));
CEN.PK113-7D_chr15_pilon	451601	453334	-	YOR067C	ALG8:	Dolichyl	pyrophosphate	Glc1Man9GlcNAc2	alpha-1%2C3-glucosyltransferase	(Saccharomyces	cerevisiae	(strain	ATCC	204508	/	S288c));
CEN.PK113-7D_chr15_pilon	453640	455667	+	YOR069W	VPS5:	Vacuolar	protein	sorting-associated	protein	5	(Saccharomyces	cerevisiae	(strain	ATCC	204508	/	S288c));
CEN.PK113-7D_chr15_pilon	455779	457692	-	YOR070C	GYP1:	GTPase-activating	protein	GYP1	(Saccharomyces	cerevisiae	(strain	ATCC	204508	/	S288c));
CEN.PK113-7D_chr15_pilon	459352	461525	-	YOR071C	NRT1:	Nicotinamide	riboside	transporter	1	(Saccharomyces	cerevisiae	(strain	ATCC	204508	/	S288c));
CEN.PK113-7D_chr15_pilon	464656	466428	+	YOR073W	SGO1:	Shugoshin	(Saccharomyces	cerevisiae	(strain	ATCC	204508	/	S288c));
CEN.PK113-7D_chr15_pilon	466560	467474	-	YOR074C	CDC21:	Thymidylate	synthase	(Saccharomyces	cerevisiae	(strain	ATCC	204508	/	S288c));
CEN.PK113-7D_chr15_pilon	468098	469138	+	YOR075W	UFE1:	Syntaxin	UFE1	(Saccharomyces	cerevisiae	(strain	ATCC	204508	/	S288c));
CEN.PK113-7D_chr15_pilon	469263	471506	-	YOR076C	SKI7:	Superkiller	protein	7	(Saccharomyces	cerevisiae	(strain	ATCC	204508	/	S288c));
CEN.PK113-7D_chr15_pilon	471785	472483	+	YOR077W	RTS2:	Zinc	finger	protein	RTS2	(Saccharomyces	cerevisiae	(strain	ATCC	204508	/	S288c));
CEN.PK113-7D_chr15_pilon	472611	473255	+	YOR078W	BUD21:	Bud	site	selection	protein	21	(Saccharomyces	cerevisiae	(strain	ATCC	204508	/	S288c));
CEN.PK113-7D_chr15_pilon	473361	474302	-	YOR079C	ATX2:	Metal	homeostasis	factor	ATX2	(Saccharomyces	cerevisiae	(strain	ATCC	204508	/	S288c));
CEN.PK113-7D_chr15_pilon	474480	476678	+	YOR080W	DIA2:	Protein	DIA2	(Saccharomyces	cerevisiae	(strain	ATCC	204508	/	S288c));
CEN.PK113-7D_chr15_pilon	476825	479074	-	YOR081C	TGL5:	Lipase	5	(Saccharomyces	cerevisiae	(strain	ATCC	204508	/	S288c));
CEN.PK113-7D_chr15_pilon	479432	480319	+	YOR083W	WHI5:	G1-specific	transcriptional	repressor	WHI5	(Saccharomyces	cerevisiae	(strain	ATCC	204508	/	S288c));
CEN.PK113-7D_chr15_pilon	480486	481649	+	YOR084W	LPX1:	Peroxisomal	membrane	protein	LPX1	(Saccharomyces	cerevisiae	(strain	ATCC	204508	/	S288c));
CEN.PK113-7D_chr15_pilon	481932	482984	+	YOR085W	OST3:	Dolichyl-diphosphooligosaccharide--protein	glycosyltransferase	subunit	3	(Saccharomyces	cerevisiae	(strain	ATCC	204508	/	S288c));
CEN.PK113-7D_chr15_pilon	483118	486678	-	YOR086C	TCB1:	Tricalbin-1	(Saccharomyces	cerevisiae	(strain	ATCC	204508	/	S288c));
CEN.PK113-7D_chr15_pilon	487606	489633	+	YOR087W	YVC1:	Calcium	channel	YVC1	(Saccharomyces	cerevisiae	(strain	ATCC	204508	/	S288c));
CEN.PK113-7D_chr15_pilon	490095	490727	-	YOR089C	VPS21:	Vacuolar	protein	sorting-associated	protein	21	(Saccharomyces	cerevisiae	(strain	ATCC	204508	/	S288c));
CEN.PK113-7D_chr15_pilon	491022	492740	-	YOR090C	PTC5:	Protein	phosphatase	2C	homolog	5	(Saccharomyces	cerevisiae	(strain	ATCC	204508	/	S288c));
CEN.PK113-7D_chr15_pilon	493332	494369	+	YOR091W	TMA46:	Translation	machinery-associated	protein	46	(Saccharomyces	cerevisiae	(strain	ATCC	204508	/	S288c));
CEN.PK113-7D_chr15_pilon	495026	496867	+	YOR092W	ECM3:	Protein	ECM3	(Saccharomyces	cerevisiae	(strain	ATCC	204508	/	S288c));
CEN.PK113-7D_chr15_pilon	497405	502351	-	YOR093C:	Uncharacterized	protein	YOR093C	(Saccharomyces	cerevisiae	(strain	ATCC	204508	/	S288c));
CEN.PK113-7D_chr15_pilon	502694	503245	+	YOR094W	ARF3:	ADP-ribosylation	factor	3	(Saccharomyces	cerevisiae	(strain	ATCC	204508	/	S288c));
evolution line 2
CEN.PK113-7D_chr09_pilon	178183	180615	+	YIL095W	PRK1:	Actin-regulating	kinase	PRK1	(Saccharomyces	cerevisiae	(strain	ATCC	204508	/	S288c));
CEN.PK113-7D_chr09_pilon	180763	181878	-	YIL094C	LYS12:	Homoisocitrate	dehydrogenase%2C	mitochondrial	(Saccharomyces	cerevisiae	(strain	ATCC	204508	/	S288c));
CEN.PK113-7D_chr09_pilon	182220	183014	-	YIL093C	RSM25:	37S	ribosomal	protein	S25%2C	mitochondrial	(Saccharomyces	cerevisiae	(strain	ATCC	204508	/	S288c));
CEN.PK113-7D_chr09_pilon	183296	185197	+	YIL092W:	Uncharacterized	protein	YIL092W	(Saccharomyces	cerevisiae	(strain	ATCC	204508	/	S288c));
CEN.PK113-7D_chr09_pilon	185260	187425	-	YIL091C	UTP25:	U3	small	nucleolar	RNA-associated	protein	25	(Saccharomyces	cerevisiae	(strain	ATCC	204508	/	S288c));
CEN.PK113-7D_chr09_pilon	187825	189300	+	YIL090W	ICE2:	Protein	ICE2	(Saccharomyces	cerevisiae	(strain	ATCC	204508	/	S288c));
CEN.PK113-7D_chr09_pilon	189904	190446	+	YIL089W:	Uncharacterized	membrane	protein	YIL089W	(Saccharomyces	cerevisiae	(strain	ATCC	204508	/	S288c));
CEN.PK113-7D_chr09_pilon	191794	193266	-	YIL088C	AVT7:	Vacuolar	amino	acid	transporter	7	(Saccharomyces	cerevisiae	(strain	ATCC	204508	/	S288c));
CEN.PK113-7D_chr09_pilon	193509	193982	-	YIL087C	AIM19:	Altered	inheritance	of	mitochondria	protein	19%2C	mitochondrial	(Saccharomyces	cerevisiae	(strain	ATCC	204508	/	S288c));
CEN.PK113-7D_chr09_pilon	194353	195906	-	YIL085C	KTR7:	Probable	mannosyltransferase	KTR7	(Saccharomyces	cerevisiae	(strain	ATCC	204508	/	S288c));
CEN.PK113-7D_chr09_pilon	196139	197122	-	YIL084C	SDS3:	Transcriptional	regulatory	protein	SDS3	(Saccharomyces	cerevisiae	(strain	ATCC	204508	/	S288c));
CEN.PK113-7D_chr09_pilon	197418	198515	-	YIL083C	CAB2:	Phosphopantothenate--cysteine	ligase	CAB2	(Saccharomyces	cerevisiae	(strain	ATCC	204508	/	S288c));
CEN.PK113-7D_chr09_pilon	201269	203473	+	YIL078W	THS1:	Threonine--tRNA	ligase%2C	cytoplasmic	(Saccharomyces	cerevisiae	(strain	ATCC	204508	/	S288c));
CEN.PK113-7D_chr09_pilon	203760	204722	-	YIL077C:	Uncharacterized	protein	YIL077C	(Saccharomyces	cerevisiae	(strain	ATCC	204508	/	S288c));
CEN.PK113-7D_chr09_pilon	205426	206316	+	YIL076W	SEC28:	Coatomer	subunit	epsilon	(Saccharomyces	cerevisiae	(strain	ATCC	204508	/	S288c));
CEN.PK113-7D_chr09_pilon	206631	209468	-	YIL075C	RPN2:	26S	proteasome	regulatory	subunit	RPN2	(Saccharomyces	cerevisiae	(strain	ATCC	204508	/	S288c));
CEN.PK113-7D_chr09_pilon	209850	211259	-	YIL074C	SER33:	D-3-phosphoglycerate	dehydrogenase	2	(Saccharomyces	cerevisiae	(strain	ATCC	204508	/	S288c));
CEN.PK113-7D_chr09_pilon	211706	213094	-	YIL073C	SPO22:	Sporulation-specific	protein	22	(Saccharomyces	cerevisiae	(strain	ATCC	204508	/	S288c));
evolution line 1
CEN.PK113-7D_chr10_pilon	415185	421265	+	YJL005W	CYR1:	Adenylate	cyclase	(Saccharomyces	cerevisiae	(strain	ATCC	204508	/	S288c));
CEN.PK113-7D_chr10_pilon	421617	422228	-	YJL004C	SYS1:	Protein	SYS1	(Saccharomyces	cerevisiae	(strain	ATCC	204508	/	S288c));
CEN.PK113-7D_chr10_pilon	422672	423028	+	YJL003W	COX16:	Cytochrome	c	oxidase	assembly	protein	COX16%2C	mitochondrial	(Saccharomyces	cerevisiae	(strain	ATCC	204508	/	S288c));
CEN.PK113-7D_chr10_pilon	423249	424679	-	YJL002C	OST1:	Dolichyl-diphosphooligosaccharide--protein	glycosyltransferase	subunit	1	(Saccharomyces	cerevisiae	(strain	ATCC	204508	/	S288c));
CEN.PK113-7D_chr10_pilon	425131	425954	+	YJL001W	PRE3:	Proteasome	component	PRE3	(Saccharomyces	cerevisiae	(strain	ATCC	204508	/	S288c));
CEN.PK113-7D_chr10_pilon	426830	428638	+	YJR001W	AVT1:	Vacuolar	amino	acid	transporter	1	(Saccharomyces	cerevisiae	(strain	ATCC	204508	/	S288c));
CEN.PK113-7D_chr10_pilon	428893	430674	+	YJR002W	MPP10:	U3	small	nucleolar	RNA-associated	protein	MPP10	(Saccharomyces	cerevisiae	(strain	ATCC	204508	/	S288c));
CEN.PK113-7D_chr10_pilon	431022	432581	-	YJR003C:	Uncharacterized	protein	YJR003C%2C	mitochondrial	(Saccharomyces	cerevisiae	(strain	ATCC	204508	/	S288c));
CEN.PK113-7D_chr10_pilon	432937	434889	-	YJR004C	SAG1:	Alpha-agglutinin	(Saccharomyces	cerevisiae	(strain	ATCC	204508	/	S288c));
evolution line 2
CEN.PK113-7D_chr08_pilon	248873	250075	-	YHR075C	PPE1:	Protein	phosphatase	methylesterase	1	(Saccharomyces	cerevisiae	(strain	ATCC	204508	/	S288c));
CEN.PK113-7D_chr08_pilon	251535	252659	+	YHR076W	PTC7:	Protein	phosphatase	2C	homolog	7%2C	mitochondrial	(Saccharomyces	cerevisiae	(strain	ATCC	204508	/	S288c));
CEN.PK113-7D_chr08_pilon	252808	256083	-	YHR077C	NMD2:	Nonsense-mediated	mRNA	decay	protein	2	(Saccharomyces	cerevisiae	(strain	ATCC	204508	/	S288c));
CEN.PK113-7D_chr08_pilon	256794	258452	+	YHR078W:	Uncharacterized	protein	YHR078W	(Saccharomyces	cerevisiae	(strain	ATCC	204508	/	S288c));
CEN.PK113-7D_chr08_pilon	258678	262025	-	YHR079C	IRE1:	Serine/threonine-protein	kinase/endoribonuclease	IRE1	(Saccharomyces	cerevisiae	(strain	ATCC	204508	/	S288c));
CEN.PK113-7D_chr08_pilon	262626	262987	-	YHR079C-A	SAE3:	Pachytene	arrest	protein	SAE3	(Saccharomyces	cerevisiae	(strain	ATCC	204508	/	S288c));
CEN.PK113-7D_chr08_pilon	263235	267272	-	YHR080C:	Uncharacterized	protein	YHR080C	(Saccharomyces	cerevisiae	(strain	ATCC	204508	/	S288c));
CEN.PK113-7D_chr08_pilon	267972	268526	+	YHR081W	LRP1:	Exosome	complex	protein	LRP1	(Saccharomyces	cerevisiae	(strain	ATCC	204508	/	S288c));
CEN.PK113-7D_chr08_pilon	268893	271982	-	YHR082C	KSP1:	Serine/threonine-protein	kinase	KSP1	(Saccharomyces	cerevisiae	(strain	ATCC	204508	/	S288c));
CEN.PK113-7D_chr08_pilon	273061	274050	+	YHR083W	SAM35:	Sorting	assembly	machinery	35	kDa	subunit	(Saccharomyces	cerevisiae	(strain	ATCC	204508	/	S288c));
CEN.PK113-7D_chr08_pilon	274608	276674	+	YHR084W	STE12:	Protein	STE12	(Saccharomyces	cerevisiae	(strain	ATCC	204508	/	S288c));
CEN.PK113-7D_chr08_pilon	277198	278202	+	YHR085W	IPI1:	Pre-rRNA-processing	protein	IPI1	(Saccharomyces	cerevisiae	(strain	ATCC	204508	/	S288c));
CEN.PK113-7D_chr08_pilon	278587	280158	+	YHR086W	NAM8:	Protein	NAM8	(Saccharomyces	cerevisiae	(strain	ATCC	204508	/	S288c));
CEN.PK113-7D_chr08_pilon	281255	281590	+	YHR087W	RTC3:	Restriction	of	telomere	capping	protein	3	(Saccharomyces	cerevisiae	(strain	ATCC	204508	/	S288c));
CEN.PK113-7D_chr08_pilon	281930	282817	+	YHR088W	RPF1:	Ribosome	production	factor	1	(Saccharomyces	cerevisiae	(strain	ATCC	204508	/	S288c));
CEN.PK113-7D_chr08_pilon	283115	283732	-	YHR089C	GAR1:	H/ACA	ribonucleoprotein	complex	subunit	1	(Saccharomyces	cerevisiae	(strain	ATCC	204508	/	S288c));
CEN.PK113-7D_chr08_pilon	284212	285060	-	YHR090C	YNG2:	Chromatin	modification-related	protein	YNG2	(Saccharomyces	cerevisiae	(strain	ATCC	204508	/	S288c));
CEN.PK113-7D_chr08_pilon	285273	287126	-	YHR091C	MSR1:	Arginine--tRNA	ligase%2C	mitochondrial	(Saccharomyces	cerevisiae	(strain	ATCC	204508	/	S288c));
CEN.PK113-7D_chr08_pilon	287515	289245	-	YHR092C	HXT4:	Low-affinity	glucose	transporter	HXT4	(Saccharomyces	cerevisiae	(strain	ATCC	204508	/	S288c));
CEN.PK113-7D_chr08_pilon	291308	293020	-	YHR094C	HXT1:	Low-affinity	glucose	transporter	HXT1	(Saccharomyces	cerevisiae	(strain	ATCC	204508	/	S288c));
CEN.PK113-7D_chr08_pilon	295048	296826	-	YHR096C	HXT5:	Probable	glucose	transporter	HXT5	(Saccharomyces	cerevisiae	(strain	ATCC	204508	/	S288c));
CEN.PK113-7D_chr08_pilon	297765	299006	-	YHR097C:	Uncharacterized	protein	YHR097C	(Saccharomyces	cerevisiae	(strain	ATCC	204508	/	S288c));
CEN.PK113-7D_chr08_pilon	299525	302314	-	YHR098C	SFB3:	SED5-binding	protein	3	(Saccharomyces	cerevisiae	(strain	ATCC	204508	/	S288c));
CEN.PK113-7D_chr08_pilon	303141	314375	+	YHR099W	TRA1:	Transcription-associated	protein	1	(Saccharomyces	cerevisiae	(strain	ATCC	204508	/	S288c));
CEN.PK113-7D_chr08_pilon	314496	316269	-	YHR101C	BIG1:	Protein	BIG1	(Saccharomyces	cerevisiae	(strain	ATCC	204508	/	S288c));
CEN.PK113-7D_chr08_pilon	316952	320194	+	YHR102W	KIC1:	Serine/threonine-protein	kinase	KIC1	(Saccharomyces	cerevisiae	(strain	ATCC	204508	/	S288c));
CEN.PK113-7D_chr08_pilon	320794	323352	+	YHR103W	SBE22:	Protein	SBE22	(Saccharomyces	cerevisiae	(strain	ATCC	204508	/	S288c));
CEN.PK113-7D_chr08_pilon	323789	324772	+	YHR104W	GRE3:	NADPH-dependent	aldose	reductase	GRE3	(Saccharomyces	cerevisiae	(strain	ATCC	204508	/	S288c));
CEN.PK113-7D_chr08_pilon	325146	325790	+	YHR105W	YPT35:	PX	domain-containing	protein	YPT35	(Saccharomyces	cerevisiae	(strain	ATCC	204508	/	S288c));
CEN.PK113-7D_chr08_pilon	325978	327006	+	YHR106W	TRR2:	Thioredoxin	reductase	2%2C	mitochondrial	(Saccharomyces	cerevisiae	(strain	ATCC	204508	/	S288c));
CEN.PK113-7D_chr08_pilon	327193	328416	-	YHR107C	CDC12:	Cell	division	control	protein	12	(Saccharomyces	cerevisiae	(strain	ATCC	204508	/	S288c));
CEN.PK113-7D_chr08_pilon	328683	330440	+	YHR108W	GGA2:	ADP-ribosylation	factor-binding	protein	GGA2	(Saccharomyces	cerevisiae	(strain	ATCC	204508	/	S288c));
CEN.PK113-7D_chr08_pilon	330690	332447	+	YHR109W	CTM1:	Cytochrome	c	lysine	N-methyltransferase	1	(Saccharomyces	cerevisiae	(strain	ATCC	204508	/	S288c));
CEN.PK113-7D_chr08_pilon	332662	333300	+	YHR110W	ERP5:	Protein	ERP5	(Saccharomyces	cerevisiae	(strain	ATCC	204508	/	S288c));
CEN.PK113-7D_chr08_pilon	333452	334774	+	YHR111W	UBA4:	Adenylyltransferase	and	sulfurtransferase	UBA4	(Saccharomyces	cerevisiae	(strain	ATCC	204508	/	S288c));
CEN.PK113-7D_chr08_pilon	334907	336043	-	YHR112C:	Uncharacterized	trans-sulfuration	enzyme	YHR112C	(Saccharomyces	cerevisiae	(strain	ATCC	204508	/	S288c));
CEN.PK113-7D_chr08_pilon	336737	338185	+	YHR113W	APE4:	Aspartyl	aminopeptidase	4	(Saccharomyces	cerevisiae	(strain	ATCC	204508	/	S288c));
CEN.PK113-7D_chr08_pilon	338459	340360	+	YHR114W	BZZ1:	Protein	BZZ1	(Saccharomyces	cerevisiae	(strain	ATCC	204508	/	S288c));
CEN.PK113-7D_chr08_pilon	340485	341735	-	YHR115C	DMA1:	E3	ubiquitin-protein	ligase	DMA1	(Saccharomyces	cerevisiae	(strain	ATCC	204508	/	S288c));
CEN.PK113-7D_chr08_pilon	342041	342496	+	YHR116W	COX23:	Cytochrome	c	oxidase-assembly	factor	COX23%2C	mitochondrial	(Saccharomyces	cerevisiae	(strain	ATCC	204508	/	S288c));
CEN.PK113-7D_chr08_pilon	342725	344644	+	YHR117W	TOM71:	Protein	TOM71	(Saccharomyces	cerevisiae	(strain	ATCC	204508	/	S288c));
CEN.PK113-7D_chr08_pilon	344697	346004	-	YHR118C	ORC6:	Origin	recognition	complex	subunit	6	(Saccharomyces	cerevisiae	(strain	ATCC	204508	/	S288c));
CEN.PK113-7D_chr08_pilon	346419	349661	+	YHR119W	SET1:	Histone-lysine	N-methyltransferase%2C	H3	lysine-4	specific	(Saccharomyces	cerevisiae	(strain	ATCC	204508	/	S288c));
CEN.PK113-7D_chr08_pilon	349950	352829	+	YHR120W	MSH1:	DNA	mismatch	repair	protein	MSH1%2C	mitochondrial	(Saccharomyces	cerevisiae	(strain	ATCC	204508	/	S288c));
CEN.PK113-7D_chr08_pilon	353132	353695	+	YHR121W	LSM12:	Protein	LSM12	(Saccharomyces	cerevisiae	(strain	ATCC	204508	/	S288c));
CEN.PK113-7D_chr08_pilon	354001	354696	+	YHR122W:	MIP18	family	protein	YHR122W	(Saccharomyces	cerevisiae	(strain	ATCC	204508	/	S288c));
CEN.PK113-7D_chr08_pilon	355191	356457	+	YHR123W	EPT1:	Choline/ethanolaminephosphotransferase	1	(Saccharomyces	cerevisiae	(strain	ATCC	204508	/	S288c));
CEN.PK113-7D_chr08_pilon	356937	358820	+	YHR124W	NDT80:	Meiosis-specific	transcription	factor	NDT80	(Saccharomyces	cerevisiae	(strain	ATCC	204508	/	S288c));
CEN.PK113-7D_chr08_pilon	360078	360557	-	YHR126C	ANS1:	Probable	GPI-anchored	protein	ANS1	(Saccharomyces	cerevisiae	(strain	ATCC	204508	/	S288c));
CEN.PK113-7D_chr08_pilon	361289	362020	+	YHR127W:	Uncharacterized	protein	YHR127W	(Saccharomyces	cerevisiae	(strain	ATCC	204508	/	S288c));
CEN.PK113-7D_chr08_pilon	362491	363141	+	YHR128W	FUR1:	Uracil	phosphoribosyltransferase	(Saccharomyces	cerevisiae	(strain	ATCC	204508	/	S288c));
CEN.PK113-7D_chr08_pilon	363375	364529	-	YHR129C	ARP1:	Centractin	(Saccharomyces	cerevisiae	(strain	ATCC	204508	/	S288c));
CEN.PK113-7D_chr08_pilon	365716	368268	-	YHR131C:	PH	domain-containing	protein	YHR131C	(Saccharomyces	cerevisiae	(strain	ATCC	204508	/	S288c));
CEN.PK113-7D_chr08_pilon	368878	370170	-	YHR132C	ECM14:	Putative	metallocarboxypeptidase	ECM14	(Saccharomyces	cerevisiae	(strain	ATCC	204508	/	S288c));
CEN.PK113-7D_chr08_pilon	370430	370825	+	YHR132W-A	IGO2:	Protein	IGO2	(Saccharomyces	cerevisiae	(strain	ATCC	204508	/	S288c));
CEN.PK113-7D_chr08_pilon	371098	371973	-	YHR133C	NSG1:	Protein	NSG1	(Saccharomyces	cerevisiae	(strain	ATCC	204508	/	S288c));
CEN.PK113-7D_chr08_pilon	372125	372934	+	YHR134W	WSS1:	DNA	damage	response	protein	WSS1	(Saccharomyces	cerevisiae	(strain	ATCC	204508	/	S288c));
CEN.PK113-7D_chr08_pilon	373070	374686	-	YHR135C	YCK1:	Casein	kinase	I	homolog	1	(Saccharomyces	cerevisiae	(strain	ATCC	204508	/	S288c));
CEN.PK113-7D_chr08_pilon	375030	375374	-	YHR136C	SPL2:	Putative	cyclin-dependent	kinase	inhibitor	SPL2	(Saccharomyces	cerevisiae	(strain	ATCC	204508	/	S288c));
CEN.PK113-7D_chr08_pilon	376085	377626	+	YHR137W	ARO9:	Aromatic	amino	acid	aminotransferase	2	(Saccharomyces	cerevisiae	(strain	ATCC	204508	/	S288c));
CEN.PK113-7D_chr08_pilon	377731	378075	-	YHR138C:	Uncharacterized	protein	YHR138C	(Saccharomyces	cerevisiae	(strain	ATCC	204508	/	S288c));
CEN.PK113-7D_chr08_pilon	378595	379575	-	YHR139C	SPS100:	Sporulation-specific	wall	maturation	protein	(Saccharomyces	cerevisiae	(strain	ATCC	204508	/	S288c));
CEN.PK113-7D_chr08_pilon	380948	381667	+	YHR140W:	UPF0641	membrane	protein	YHR140W	(Saccharomyces	cerevisiae	(strain	ATCC	204508	/	S288c));
CEN.PK113-7D_chr08_pilon	382252	383187	-	YHR141C	RPL42B:	60S	ribosomal	protein	L42-B	(Saccharomyces	cerevisiae	(strain	ATCC	204508	/	S288c));
CEN.PK113-7D_chr08_pilon	383914	384864	+	YHR142W	CHS7:	Chitin	synthase	export	chaperone	(Saccharomyces	cerevisiae	(strain	ATCC	204508	/	S288c));
CEN.PK113-7D_chr08_pilon	385886	386863	+	YHR143W	DSE2:	Protein	DSE2	(Saccharomyces	cerevisiae	(strain	ATCC	204508	/	S288c));
CEN.PK113-7D_chr08_pilon	387600	387812	+	YHR143W-A	RPC10:	DNA-directed	RNA	polymerases	I%2C	II%2C	and	III	subunit	RPABC4	(Saccharomyces	cerevisiae	(strain	ATCC	204508
CEN.PK113-7D_chr08_pilon	388155	389093	-	YHR144C	DCD1:	Deoxycytidylate	deaminase	(Saccharomyces	cerevisiae	(strain	ATCC	204508	/	S288c));
CEN.PK113-7D_chr08_pilon	390667	392064	+	YHR146W	CRP1:	Cruciform	DNA-recognizing	protein	1	(Saccharomyces	cerevisiae	(strain	ATCC	204508	/	S288c));
CEN.PK113-7D_chr08_pilon	393006	393650	-	YHR147C	MRPL6:	54S	ribosomal	protein	L6%2C	mitochondrial	(Saccharomyces	cerevisiae	(strain	ATCC	204508	/	S288c));
CEN.PK113-7D_chr08_pilon	393901	394452	+	YHR148W	IMP3:	U3	small	nucleolar	ribonucleoprotein	protein	IMP3	(Saccharomyces	cerevisiae	(strain	ATCC	204508	/	S288c));
CEN.PK113-7D_chr08_pilon	394822	397026	-	YHR149C	SKG6:	Protein	SKG6	(Saccharomyces	cerevisiae	(strain	ATCC	204508	/	S288c));
CEN.PK113-7D_chr08_pilon	397609	399348	+	YHR150W	PEX28:	Peroxisomal	membrane	protein	PEX28	(Saccharomyces	cerevisiae	(strain	ATCC	204508	/	S288c));
CEN.PK113-7D_chr08_pilon	399626	401206	-	YHR151C	MTC6:	Maintenance	of	telomere	capping	protein	6	(Saccharomyces	cerevisiae	(strain	ATCC	204508	/	S288c));
CEN.PK113-7D_chr08_pilon	401792	402313	+	YHR152W	SPO12:	Sporulation-specific	protein	12	(Saccharomyces	cerevisiae	(strain	ATCC	204508	/	S288c));
CEN.PK113-7D_chr08_pilon	402444	403040	-	YHR153C	SPO16:	Sporulation-specific	protein	16	(Saccharomyces	cerevisiae	(strain	ATCC	204508	/	S288c));
CEN.PK113-7D_chr08_pilon	403324	406536	+	YHR154W	RTT107:	Regulator	of	Ty1	transposition	protein	107	(Saccharomyces	cerevisiae	(strain	ATCC	204508	/	S288c));
CEN.PK113-7D_chr08_pilon	407461	411147	+	YHR155W	YSP1:	Protein	YSP1	(Saccharomyces	cerevisiae	(strain	ATCC	204508	/	S288c));
CEN.PK113-7D_chr08_pilon	411742	412764	-	YHR156C	LIN1:	Protein	LIN1	(Saccharomyces	cerevisiae	(strain	ATCC	204508	/	S288c));
CEN.PK113-7D_chr08_pilon	413265	413813	+	YHR157W	REC104:	Meiotic	recombination	protein	REC104	(Saccharomyces	cerevisiae	(strain	ATCC	204508	/	S288c));
CEN.PK113-7D_chr08_pilon	414043	417537	-	YHR158C	KEL1:	Kelch	repeat-containing	protein	1	(Saccharomyces	cerevisiae	(strain	ATCC	204508	/	S288c));
CEN.PK113-7D_chr08_pilon	417907	419421	+	YHR159W	TDA11:	Topoisomerase	I	damage	affected	protein	11	(Saccharomyces	cerevisiae	(strain	ATCC	204508	/	S288c));
CEN.PK113-7D_chr08_pilon	419579	420430	-	YHR160C	PEX18:	Peroxisomal	membrane	protein	PEX18	(Saccharomyces	cerevisiae	(strain	ATCC	204508	/	S288c));
CEN.PK113-7D_chr08_pilon	420731	422644	-	YHR161C	YAP1801:	Clathrin	coat	assembly	protein	AP180A	(Saccharomyces	cerevisiae	(strain	ATCC	204508	/	S288c));
CEN.PK113-7D_chr08_pilon	423430	423819	+	YHR162W:	Mitochondrial	pyruvate	carrier	2	(Saccharomyces	cerevisiae	(strain	ATCC	204508	/	S288c));
CEN.PK113-7D_chr08_pilon	424082	424831	+	YHR163W	SOL3:	6-phosphogluconolactonase	3	(Saccharomyces	cerevisiae	(strain	ATCC	204508	/	S288c));
CEN.PK113-7D_chr08_pilon	424968	429536	-	YHR164C	DNA2:	DNA	replication	ATP-dependent	helicase	DNA2	(Saccharomyces	cerevisiae	(strain	ATCC	204508	/	S288c));
CEN.PK113-7D_chr08_pilon	430065	437306	-	YHR165C	PRP8:	Pre-mRNA-splicing	factor	8	(Saccharomyces	cerevisiae	(strain	ATCC	204508	/	S288c));
CEN.PK113-7D_chr08_pilon	437528	439408	-	YHR166C	CDC23:	Anaphase-promoting	complex	subunit	CDC23	(Saccharomyces	cerevisiae	(strain	ATCC	204508	/	S288c));
CEN.PK113-7D_chr08_pilon	439700	440485	+	YHR167W	THP2:	THO	complex	subunit	THP2	(Saccharomyces	cerevisiae	(strain	ATCC	204508	/	S288c));
CEN.PK113-7D_chr08_pilon	440735	442291	+	YHR168W	MTG2:	GTPase	MTG2%2C	mitochondrial	(Saccharomyces	cerevisiae	(strain	ATCC	204508	/	S288c));
CEN.PK113-7D_chr08_pilon	442539	443834	+	YHR169W	DBP8:	ATP-dependent	RNA	helicase	DBP8	(Saccharomyces	cerevisiae	(strain	ATCC	204508	/	S288c));
CEN.PK113-7D_chr08_pilon	444186	445742	+	YHR170W	NMD3:	60S	ribosomal	export	protein	NMD3	(Saccharomyces	cerevisiae	(strain	ATCC	204508	/	S288c));
CEN.PK113-7D_chr08_pilon	446071	447963	+	YHR171W	ATG7:	Ubiquitin-like	modifier-activating	enzyme	ATG7	(Saccharomyces	cerevisiae	(strain	ATCC	204508	/	S288c));
CEN.PK113-7D_chr08_pilon	448693	451164	+	YHR172W	SPC97:	Spindle	pole	body	component	SPC97	(Saccharomyces	cerevisiae	(strain	ATCC	204508	/	S288c));
CEN.PK113-7D_chr08_pilon	451173	451439	-	YHR173C:	Uncharacterized	protein	(Saccharomyces	cerevisiae	(strain	ATCC	204508	/	S288c));
CEN.PK113-7D_chr08_pilon	451685	452998	+	YHR174W	ENO2:	Enolase	2	(Saccharomyces	cerevisiae	(strain	ATCC	204508	/	S288c));
CEN.PK113-7D_chr08_pilon	453230	453799	+	YHR175W	CTR2:	Copper	transport	protein	CTR2	(Saccharomyces	cerevisiae	(strain	ATCC	204508	/	S288c));
CEN.PK113-7D_chr08_pilon	454587	455885	+	YHR176W	FMO1:	Thiol-specific	monooxygenase	(Saccharomyces	cerevisiae	(strain	ATCC	204508	/	S288c));
CEN.PK113-7D_chr08_pilon	456949	458310	+	YHR177W:	Uncharacterized	protein	YHR177W	(Saccharomyces	cerevisiae	(strain	ATCC	204508	/	S288c));
CEN.PK113-7D_chr08_pilon	459657	461888	+	YHR178W	STB5:	Protein	STB5	(Saccharomyces	cerevisiae	(strain	ATCC	204508	/	S288c));
CEN.PK113-7D_chr08_pilon	462860	464062	+	YHR179W	OYE2:	NADPH	dehydrogenase	2	(Saccharomyces	cerevisiae	(strain	ATCC	204508	/	S288c));
CEN.PK113-7D_chr08_pilon	465536	466027	+	YHR180W:	Putative	uncharacterized	protein	YHR180W	(Saccharomyces	cerevisiae	(strain	ATCC	204508	/	S288c));
CEN.PK113-7D_chr08_pilon	467580	468266	+	YHR181W	SVP26:	Protein	SVP26	(Saccharomyces	cerevisiae	(strain	ATCC	204508	/	S288c));
CEN.PK113-7D_chr08_pilon	468571	470928	+	YHR182W:	Uncharacterized	protein	YHR182W	(Saccharomyces	cerevisiae	(strain	ATCC	204508	/	S288c));
CEN.PK113-7D_chr08_pilon	471312	472781	+	YHR183W	GND1:	6-phosphogluconate	dehydrogenase%2C	decarboxylating	1	(Saccharomyces	cerevisiae	(strain	ATCC	204508	/	S288c));
CEN.PK113-7D_chr08_pilon	473096	474811	+	YHR184W	SSP1:	Sporulation-specific	protein	1	(Saccharomyces	cerevisiae	(strain	ATCC	204508	/	S288c));
CEN.PK113-7D_chr08_pilon	474979	475692	-	YHR185C	PFS1:	Prospore	formation	at	selected	spindle	poles	protein	1	(Saccharomyces	cerevisiae	(strain	ATCC	204508	/
CEN.PK113-7D_chr08_pilon	476349	481022	-	YHR186C	KOG1:	Target	of	rapamycin	complex	1	subunit	KOG1	(Saccharomyces	cerevisiae	(strain	ATCC	204508	/	S288c));
CEN.PK113-7D_chr08_pilon	481340	482269	+	YHR187W	IKI1:	Elongator	complex	protein	5	(Saccharomyces	cerevisiae	(strain	ATCC	204508	/	S288c));
CEN.PK113-7D_chr08_pilon	482355	484187	-	YHR188C	GPI16:	GPI	transamidase	component	GPI16	(Saccharomyces	cerevisiae	(strain	ATCC	204508	/	S288c));
CEN.PK113-7D_chr08_pilon	484378	484950	+	YHR189W	PTH1:	Peptidyl-tRNA	hydrolase	(Saccharomyces	cerevisiae	(strain	ATCC	204508	/	S288c));
CEN.PK113-7D_chr08_pilon	485195	486529	+	YHR190W	ERG9:	Squalene	synthase	(Saccharomyces	cerevisiae	(strain	ATCC	204508	/	S288c));
CEN.PK113-7D_chr08_pilon	486580	486981	-	YHR191C	CTF8:	Chromosome	transmission	fidelity	protein	8	(Saccharomyces	cerevisiae	(strain	ATCC	204508	/	S288c));
CEN.PK113-7D_chr08_pilon	487176	488012	+	YHR192W:	Uncharacterized	membrane	protein	YHR192W	(Saccharomyces	cerevisiae	(strain	ATCC	204508	/	S288c));
CEN.PK113-7D_chr08_pilon	488062	488586	-	YHR193C	EGD2:	Nascent	polypeptide-associated	complex	subunit	alpha	(Saccharomyces	cerevisiae	(strain	ATCC	204508	/	S288c));
CEN.PK113-7D_chr08_pilon	489007	490746	+	YHR194W	MDM31:	Mitochondrial	distribution	and	morphology	protein	31	(Saccharomyces	cerevisiae	(strain	ATCC	204508	/	S288c));
CEN.PK113-7D_chr08_pilon	491097	492062	+	YHR195W	NVJ1:	Nucleus-vacuole	junction	protein	1	(Saccharomyces	cerevisiae	(strain	ATCC	204508	/	S288c));
CEN.PK113-7D_chr08_pilon	492281	494008	+	YHR196W	UTP9:	U3	small	nucleolar	RNA-associated	protein	9	(Saccharomyces	cerevisiae	(strain	ATCC	204508	/	S288c));
CEN.PK113-7D_chr08_pilon	494246	496537	+	YHR197W	RIX1:	Pre-rRNA-processing	protein	RIX1	(Saccharomyces	cerevisiae	(strain	ATCC	204508	/	S288c));
CEN.PK113-7D_chr08_pilon	496665	497606	-	YHR198C	AIM18:	Altered	inheritance	of	mitochondria	protein	18%2C	mitochondrial	(Saccharomyces	cerevisiae	(strain	ATCC	204508	/	S288c));
CEN.PK113-7D_chr08_pilon	497840	498772	-	YHR199C	AIM46:	Altered	inheritance	of	mitochondria	protein	46%2C	mitochondrial	(Saccharomyces	cerevisiae	(strain	ATCC	204508	/	S288c));
CEN.PK113-7D_chr08_pilon	499429	500235	+	YHR200W	RPN10:	26S	proteasome	regulatory	subunit	RPN10	(Saccharomyces	cerevisiae	(strain	ATCC	204508	/	S288c));
CEN.PK113-7D_chr08_pilon	500300	501493	-	YHR201C	PPX1:	Exopolyphosphatase	(Saccharomyces	cerevisiae	(strain	ATCC	204508	/	S288c));
CEN.PK113-7D_chr08_pilon	502738	504546	+	YHR202W:	Uncharacterized	protein	YHR202W	(Saccharomyces	cerevisiae	(strain	ATCC	204508	/	S288c));
CEN.PK113-7D_chr08_pilon	504826	505919	-	YHR203C	RPS4B:	40S	ribosomal	protein	S4-B	(Saccharomyces	cerevisiae	(strain	ATCC	204508	/	S288c));
CEN.PK113-7D_chr08_pilon	506669	509059	+	YHR204W	MNL1:	ER	degradation-enhancing	alpha-mannosidase-like	protein	1	(Saccharomyces	cerevisiae	(strain	ATCC	204508	/	S288c));
CEN.PK113-7D_chr08_pilon	509696	512170	+	YHR205W	SCH9:	Serine/threonine-protein	kinase	SCH9	(Saccharomyces	cerevisiae	(strain	ATCC	204508	/	S288c));
CEN.PK113-7D_chr08_pilon	513058	514926	+	YHR206W	SKN7:	Transcription	factor	SKN7	(Saccharomyces	cerevisiae	(strain	ATCC	204508	/	S288c));
CEN.PK113-7D_chr08_pilon	515229	516809	-	YHR207C	SET5:	Putative	protein	lysine	methyltransferase	SET5	(Saccharomyces	cerevisiae	(strain	ATCC	204508	/	S288c));
CEN.PK113-7D_chr08_pilon	517856	519037	+	YHR208W	BAT1:	Branched-chain-amino-acid	aminotransferase%2C	mitochondrial	(Saccharomyces	cerevisiae	(strain	ATCC	204508	/	S288c));
CEN.PK113-7D_chr08_pilon	519761	520636	+	YHR209W	CRG1:	Probable	S-adenosylmethionine-dependent	methyltransferase	CRG1	(Saccharomyces	cerevisiae	(strain	ATCC	204508	/	S288c));
CEN.PK113-7D_chr08_pilon	521036	522061	-	YHR210C:	Uncharacterized	isomerase	YHR210C	(Saccharomyces	cerevisiae	(strain	ATCC	204508	/	S288c));
CEN.PK113-7D_chr08_pilon	525716	528943	+	YHR211W	FLO5:	Flocculation	protein	FLO5	(Saccharomyces	cerevisiae	(strain	ATCC	204508	/	S288c));
CEN.PK113-7D_chr08_pilon	538075	538410	-	YHR212C:	Putative	uncharacterized	protein	YHR212C	(Saccharomyces	cerevisiae	(strain	ATCC	204508	/	S288c));
CEN.PK113-7D_chr08_pilon	538961	539185	+	YKL195W	MIA40:	Mitochondrial	intermembrane	space	import	and	assembly	protein	40	(Saccharomyces	cerevisiae	(strain	ATCC	204508	/
CEN.PK113-7D_chr08_pilon	539467	540063	+	YHR213W:	Uncharacterized	protein	YHR213W	(Saccharomyces	cerevisiae	(strain	ATCC	204508	/	S288c));
CEN.PK113-7D_chr08_pilon	541967	543862	+	YIL169C:	Putative	uncharacterized	protein	YIL169C	(Saccharomyces	cerevisiae	(strain	ATCC	204508	/	S288c));
